# Supplementary material for: Memanti­nium chloride 0.1-hydrate
Source: Acta Crystallogr Sect E Struct Rep Online. 2009 Aug 19;65(Pt 9):o2191. doi: 10.1107/S1600536809031791 (PMC2970061; doi:10.1107/S1600536809031791)
Supplement: Supplementary file 1 [file e-65-o2191-sup1.cif]

##############################################################################
###                                                                        ###
###        Electronic paper (Acta Crystallographica Section E)             ###
###                                                                        ###
##############################################################################
#                                                                            #
# This CIF contains the data in a paper accepted for publication in Acta     #
# Crystallographica Section E. It conforms to the requirements of Notes      #
# for Authors for Section E, and has been peer reviewed under the auspices   #
# of the IUCr Commission on Journals.                                        #
#                                                                            #
# Full details of the Crystallographic Information File format               #
# are given in the paper "The Crystallographic Information File (CIF):       #
# a New Standard Archive File for Crystallography" by S. R. Hall, F. H.      #
# Allen and I. D. Brown [Acta Cryst. (1991), A47, 655-685].                  #
#                                                                            #
# The current version of the core CIF dictionary is obtainable from          #
# ftp://ftp.iucr.org/pub/cif_core.dic. The current version number is 2.4.    #
#                                                                            #
# Software is freely available for graphical display of the structure(s) in  #
# this CIF.  For information consult the CIF home page http://www.iucr.org/  #
# cif/home.html                                                              #
#                                                                            #
# This file may be used for bona fide research purposes within the           #
# scientific community so long as proper attribution is given to the journal # 
# article from which it was obtained.                                        #
#                                                                            #
##############################################################################
                                             
data_global
_audit_creation_method     SHELXL-97
_journal_date_recd_electronic     2009-08-07
_journal_date_accepted     2009-08-12
_journal_name_full     'Acta Crystallographica, Section E'
_journal_year     2009
_journal_volume     65
_journal_issue      9
_journal_page_first     o2191
_journal_page_last     o2191
_journal_paper_category     QO
_journal_coeditor_code     XU2585
_publ_contact_author_name     'Xiu-Rong Hu'
_publ_contact_author_address
;
Center of Analysis and Measurement
Zhejiang University
Hangzhou, 310028
P. R. China
;
_publ_contact_author_email     'huxiurong@yahoo.com.cn'
_publ_contact_author_fax     '86-571-88273690'
_publ_contact_author_phone     '86-571-88273491'
_publ_section_title
;
Memantinium chloride 0.1-hydrate
;
loop_
    _publ_author_name
    _publ_author_address
    'Wei-Jian Lou'
;
Department of Pharmacy
Sir Run Run Shaw Hospital of School of Medicine
Sir Run Run Shaw Institute of Clinical Medicine
Zhejiang University
Hangzhou 310016
People's Republic of China
;
    'Xiu-Rong Hu'
;
Center of Analysis and Measurement
Zhejiang University
Hangzhou 310028
People's Republic of China
;
    'Jian-Ming Gu'
;
Center of Analysis and Measurement
Zhejiang University
Hangzhou 310028
People's Republic of China
;
_chemical_name_systematic
;
;
data_I
_chemical_name_systematic
;
(3,5-dimethyl-1-adamantyl)ammonium chloride 0.1-hydrate
;
_chemical_name_common     'Memantinium chloride 0.1-hydrate'
_chemical_formula_moiety     'C12 H22 N, Cl, 0.1(H2 O)'
_chemical_formula_sum     'C12 H22.2 Cl N O0.1'
_chemical_formula_weight     217.56
_chemical_melting_point     ?
_symmetry_cell_setting     trigonal
_symmetry_space_group_name_H-M     'R 3 c'
_symmetry_space_group_name_Hall     'R 3 -2"c'
loop_
    _symmetry_equiv_pos_as_xyz
    'x, y, z'
    '-y, x-y, z'
    '-x+y, -x, z'
    '-x+y, y, z+1/2'
    'x, x-y, z+1/2'
    '-y, -x, z+1/2'
    'x+2/3, y+1/3, z+1/3'
    '-y+2/3, x-y+1/3, z+1/3'
    '-x+y+2/3, -x+1/3, z+1/3'
    '-x+y+2/3, y+1/3, z+5/6'
    'x+2/3, x-y+1/3, z+5/6'
    '-y+2/3, -x+1/3, z+5/6'
    'x+1/3, y+2/3, z+2/3'
    '-y+1/3, x-y+2/3, z+2/3'
    '-x+y+1/3, -x+2/3, z+2/3'
    '-x+y+1/3, y+2/3, z+7/6'
    'x+1/3, x-y+2/3, z+7/6'
    '-y+1/3, -x+2/3, z+7/6'
_cell_length_a     28.3787(11)
_cell_length_b     28.3787(11)
_cell_length_c     8.5236(4)
_cell_angle_alpha     90.00
_cell_angle_beta     90.00
_cell_angle_gamma     120.00
_cell_volume     5944.8(4)
_cell_formula_units_Z     18
_cell_measurement_reflns_used     10816
_cell_measurement_theta_min     3.2
_cell_measurement_theta_max     27.4
_cell_measurement_temperature     294.0(10)
_exptl_crystal_description     'block'
_exptl_crystal_colour     'colorless'
_exptl_crystal_size_max     0.41
_exptl_crystal_size_mid     0.18
_exptl_crystal_size_min     0.16
_exptl_crystal_density_diffrn     1.094
_exptl_crystal_density_meas     ?
_exptl_crystal_density_method     'not measured'
_exptl_crystal_F_000     2142
_exptl_absorpt_coefficient_mu     0.258
_exptl_absorpt_correction_type     multi-scan
_exptl_absorpt_process_details     '(ABSCOR; Higashi, 1995)'
_exptl_absorpt_correction_T_min     0.8884
_exptl_absorpt_correction_T_max     0.9585
_exptl_special_details
;
;
_diffrn_ambient_temperature     294.0(10)
_diffrn_radiation_type     MoK\a
_diffrn_radiation_wavelength     0.71073
_diffrn_radiation_source     'rolling anode'
_diffrn_radiation_monochromator     graphite
_diffrn_measurement_device_type     'Rigaku R-AXIS RAPID'
_diffrn_measurement_method     \w
_diffrn_detector_area_resol_mean     10.00
_diffrn_reflns_number     18491
_diffrn_reflns_av_R_equivalents     0.0434
_diffrn_reflns_av_sigmaI/netI     0.0303
_diffrn_reflns_theta_min     3.24
_diffrn_reflns_theta_max     27.41
_diffrn_reflns_theta_full     27.41
_diffrn_measured_fraction_theta_max     0.997
_diffrn_measured_fraction_theta_full     0.997
_diffrn_reflns_limit_h_min     -36
_diffrn_reflns_limit_h_max     36
_diffrn_reflns_limit_k_min     -36
_diffrn_reflns_limit_k_max     36
_diffrn_reflns_limit_l_min     -11
_diffrn_reflns_limit_l_max     9
_diffrn_standards_number     0
_diffrn_standards_interval_count     0
_diffrn_standards_interval_time     0
_diffrn_standards_decay_%     ?
_refine_special_details
;
Refinement of <i>F</i>^2^ against ALL reflections. The weighted <i>R</i>-factor
<i>wR</i> and goodness of fit <i>S</i> are based on <i>F</i>^2^, conventional
<i>R</i>-factors <i>R</i> are based on <i>F</i>, with <i>F</i> set to zero for
negative <i>F</i>^2^. The threshold expression of <i>F</i>^2^ >
\s(<i>F</i>^2^) is used only for calculating <i>R</i>-factors(gt) <i>etc</i>.
and is not relevant to the choice of reflections for refinement.
<i>R</i>-factors based on <i>F</i>^2^ are statistically about twice as large
as those based on <i>F</i>, and <i>R</i>- factors based on ALL data will be
even larger.
;
_reflns_number_total     2845
_reflns_number_gt     1671
_reflns_threshold_expression     I>2\s(I)
_refine_ls_structure_factor_coef     Fsqd
_refine_ls_matrix_type     full
_refine_ls_R_factor_all     0.0862
_refine_ls_R_factor_gt     0.0338
_refine_ls_wR_factor_gt     0.0698
_refine_ls_wR_factor_ref     0.1044
_refine_ls_goodness_of_fit_ref     1.090
_refine_ls_restrained_S_all     1.089
_refine_ls_number_reflns     2845
_refine_ls_number_parameters     132
_refine_ls_number_restraints     1
_refine_ls_hydrogen_treatment     constr
_refine_ls_weighting_scheme     calc
_refine_ls_weighting_details
         'calc w=1/[\s^2^(Fo^2^)+(0.0331P)^2^+3.5112P] where P=(Fo^2^+2Fc^2^)/3'
_atom_sites_solution_hydrogens     geom
_atom_sites_solution_primary     direct
_atom_sites_solution_secondary     difmap
_refine_ls_shift/su_max     0.001
_refine_ls_shift/su_mean     0.000
_refine_diff_density_max     0.277
_refine_diff_density_min     -0.306
_refine_ls_extinction_method     'SHELXL97 (Sheldrick, 2008)'
_refine_ls_extinction_coef     0.00185(17)
_refine_ls_extinction_expression
                                  'Fc^*^=kFc[1+0.001xFc^2^\l^3^/sin(2\q)]^-1/4^'
_refine_ls_abs_structure_details     'Flack (1983), 1329 Friedel pairs'
_refine_ls_abs_structure_Flack     0.06(9)
loop_
    _atom_type_symbol
    _atom_type_description
    _atom_type_scat_dispersion_real
    _atom_type_scat_dispersion_imag
    _atom_type_scat_source
    'C' 'C' 0.0033 0.0016
                         'International Tables Vol C Tables 4.2.6.8 and 6.1.1.4'
    'H' 'H' 0.0000 0.0000
                         'International Tables Vol C Tables 4.2.6.8 and 6.1.1.4'
    'N' 'N' 0.0061 0.0033
                         'International Tables Vol C Tables 4.2.6.8 and 6.1.1.4'
    'O' 'O' 0.0106 0.0060
                         'International Tables Vol C Tables 4.2.6.8 and 6.1.1.4'
    'Cl' 'Cl' 0.1484 0.1585
                         'International Tables Vol C Tables 4.2.6.8 and 6.1.1.4'
_computing_data_collection     'PROCESS-AUTO (Rigaku, 2006)'
_computing_cell_refinement     'PROCESS-AUTO (Rigaku, 2006)'
_computing_data_reduction     'CrystalStructure (Rigaku, 2007)'
_computing_structure_solution     'SHELXL97 (Sheldrick, 2008)'
_computing_structure_refinement     'SHELXL97 (Sheldrick, 2008)'
_computing_molecular_graphics     'ORTEP-3 for windows (Farrugia, 1997)'
_computing_publication_material     'WinGX (Farrugia, 1999)'
loop_
    _atom_site_type_symbol
    _atom_site_label
    _atom_site_fract_x
    _atom_site_fract_y
    _atom_site_fract_z
    _atom_site_U_iso_or_equiv
    _atom_site_adp_type
    _atom_site_calc_flag
    _atom_site_refinement_flags
    _atom_site_occupancy
    _atom_site_disorder_assembly
    _atom_site_disorder_group
    N N1 0.33309(10) 0.56273(9) 0.6470(3) 0.0597(6) Uani d . 1 . .
    H H1A 0.3632 0.5911 0.6098 0.090 Uiso calc R 1 . .
    H H1B 0.3320 0.5656 0.7508 0.090 Uiso calc R 1 . .
    H H1C 0.3041 0.5620 0.6046 0.090 Uiso calc R 1 . .
    C C1 0.33298(13) 0.51132(11) 0.6066(3) 0.0552(7) Uani d . 1 . .
    C C7 0.28247(16) 0.41097(14) 0.6378(5) 0.0840(10) Uani d . 1 . .
    H H7 0.2498 0.3798 0.6813 0.101 Uiso calc R 1 . .
    C C5 0.38468(14) 0.46190(13) 0.6423(4) 0.0727(9) Uani d . 1 . .
    C C4 0.38361(11) 0.51418(10) 0.6791(3) 0.0621(7) Uani d . 1 . .
    H H4A 0.3833 0.5187 0.7918 0.074 Uiso calc R 1 . .
    H H4B 0.4160 0.5453 0.6370 0.074 Uiso calc R 1 . .
    C C12 0.43554(15) 0.46469(17) 0.7130(5) 0.1084(13) Uani d . 1 . .
    H H12A 0.4674 0.4950 0.6689 0.130 Uiso calc R 1 . .
    H H12B 0.4357 0.4317 0.6898 0.130 Uiso calc R 1 . .
    H H12C 0.4355 0.4691 0.8246 0.130 Uiso calc R 1 . .
    C C2 0.28213(12) 0.46352(12) 0.6771(4) 0.0720(8) Uani d . 1 . .
    H H2A 0.2498 0.4621 0.6339 0.086 Uiso calc R 1 . .
    H H2B 0.2819 0.4678 0.7899 0.086 Uiso calc R 1 . .
    C C10 0.38348(15) 0.45520(14) 0.4635(4) 0.0764(9) Uani d . 1 . .
    H H10A 0.4159 0.4856 0.4190 0.092 Uiso calc R 1 . .
    H H10B 0.3841 0.4222 0.4388 0.092 Uiso calc R 1 . .
    C C3 0.33333(14) 0.50494(13) 0.4295(3) 0.0647(9) Uani d . 1 . .
    H H3A 0.3653 0.5360 0.3853 0.078 Uiso calc R 1 . .
    H H3B 0.3014 0.5037 0.3844 0.078 Uiso calc R 1 . .
    C C6 0.33304(14) 0.41367(13) 0.7103(5) 0.0874(10) Uani d . 1 . .
    H H6A 0.3331 0.3801 0.6888 0.105 Uiso calc R 1 . .
    H H6B 0.3324 0.4177 0.8232 0.105 Uiso calc R 1 . .
    C C9 0.33374(13) 0.45250(12) 0.3886(4) 0.0732(8) Uani d . 1 . .
    C C11 0.33487(18) 0.44638(16) 0.2099(4) 0.1064(14) Uani d . 1 . .
    H H11A 0.3670 0.4769 0.1678 0.128 Uiso calc R 1 . .
    H H11B 0.3032 0.4450 0.1644 0.128 Uiso calc R 1 . .
    H H11C 0.3351 0.4134 0.1858 0.128 Uiso calc R 1 . .
    C C8 0.28330(16) 0.40466(14) 0.4610(5) 0.0876(11) Uani d . 1 . .
    H H8A 0.2509 0.4025 0.4157 0.105 Uiso calc R 1 . .
    H H8B 0.2829 0.3711 0.4369 0.105 Uiso calc R 1 . .
    Cl Cl1 0.22918(3) 0.56280(3) 0.51793(11) 0.0756(2) Uani d . 1 . .
    O O1 0.3333 0.6667 0.800(4) 0.181(9) Uani d SP 0.30 . .
    H H1E 0.3330 0.6410 0.8557 0.272 Uiso d PR 0.10 . .
    H H1F 0.3070 0.6480 0.7275 0.272 Uiso d PR 0.10 . .
loop_
    _atom_site_aniso_label
    _atom_site_aniso_U_11
    _atom_site_aniso_U_22
    _atom_site_aniso_U_33
    _atom_site_aniso_U_12
    _atom_site_aniso_U_13
    _atom_site_aniso_U_23
    N1 0.0637(13) 0.0571(13) 0.0653(14) 0.0355(12) -0.0009(11) 0.0000(11)
    C1 0.0562(17) 0.0471(16) 0.065(2) 0.0274(14) 0.0031(14) 0.0011(13)
    C7 0.077(2) 0.0513(19) 0.112(3) 0.0234(17) 0.011(2) 0.0112(17)
    C5 0.074(2) 0.0604(19) 0.094(3) 0.0408(18) -0.0034(17) 0.0013(17)
    C4 0.0613(16) 0.0568(16) 0.0704(18) 0.0312(13) -0.0010(14) 0.0009(14)
    C12 0.110(3) 0.110(3) 0.137(4) 0.079(3) -0.029(3) -0.011(2)
    C2 0.0639(18) 0.0590(17) 0.088(2) 0.0269(15) 0.0116(15) 0.0076(15)
    C10 0.083(2) 0.066(2) 0.091(2) 0.0453(18) 0.0076(18) -0.0068(18)
    C3 0.074(2) 0.0591(18) 0.066(2) 0.0364(17) -0.0033(17) -0.0064(14)
    C6 0.102(3) 0.064(2) 0.101(3) 0.0448(19) 0.009(2) 0.0171(18)
    C9 0.088(2) 0.0599(17) 0.077(2) 0.0406(17) -0.0032(17) -0.0150(15)
    C11 0.150(4) 0.094(3) 0.085(3) 0.069(3) -0.009(2) -0.028(2)
    C8 0.086(3) 0.0538(19) 0.115(3) 0.0293(19) -0.011(2) -0.016(2)
    Cl1 0.0867(6) 0.0914(6) 0.0679(4) 0.0589(4) -0.0076(5) -0.0064(5)
    O1 0.145(9) 0.145(9) 0.25(3) 0.073(4) 0.000 0.000
_geom_special_details
;
All esds (except the esd in the dihedral angle between two l.s. planes) are
estimated using the full covariance matrix.  The cell esds are taken into
account individually in the estimation of esds in distances, angles and
torsion angles; correlations between esds in cell parameters are only
used when they are defined by crystal symmetry.  An approximate (isotropic)
treatment of cell esds is used for estimating esds involving l.s. planes.
;
loop_
    _geom_bond_atom_site_label_1
    _geom_bond_atom_site_label_2
    _geom_bond_site_symmetry_2
    _geom_bond_distance
    _geom_bond_publ_flag
    N1 C1 . 1.497(3) ?
    N1 H1A . 0.8900 ?
    N1 H1B . 0.8900 ?
    N1 H1C . 0.8900 ?
    C1 C3 . 1.521(3) ?
    C1 C2 . 1.525(4) ?
    C1 C4 . 1.529(4) ?
    C7 C8 . 1.519(5) ?
    C7 C6 . 1.529(5) ?
    C7 C2 . 1.533(5) ?
    C7 H7 . 0.9800 ?
    C5 C12 . 1.529(4) ?
    C5 C4 . 1.532(4) ?
    C5 C10 . 1.534(4) ?
    C5 C6 . 1.533(5) ?
    C4 H4A . 0.9700 ?
    C4 H4B . 0.9700 ?
    C12 H12A . 0.9600 ?
    C12 H12B . 0.9600 ?
    C12 H12C . 0.9600 ?
    C2 H2A . 0.9700 ?
    C2 H2B . 0.9700 ?
    C10 C9 . 1.516(5) ?
    C10 H10A . 0.9700 ?
    C10 H10B . 0.9700 ?
    C3 C9 . 1.534(4) ?
    C3 H3A . 0.9700 ?
    C3 H3B . 0.9700 ?
    C6 H6A . 0.9700 ?
    C6 H6B . 0.9700 ?
    C9 C8 . 1.526(5) ?
    C9 C11 . 1.535(5) ?
    C11 H11A . 0.9600 ?
    C11 H11B . 0.9600 ?
    C11 H11C . 0.9600 ?
    C8 H8A . 0.9700 ?
    C8 H8B . 0.9700 ?
    O1 H1E . 0.8634 ?
    O1 H1F . 0.9108 ?
loop_
    _geom_angle_atom_site_label_1
    _geom_angle_atom_site_label_2
    _geom_angle_atom_site_label_3
    _geom_angle_site_symmetry_1
    _geom_angle_site_symmetry_3
    _geom_angle
    _geom_angle_publ_flag
    C1 N1 H1A . . 109.5 ?
    C1 N1 H1B . . 109.5 ?
    H1A N1 H1B . . 109.5 ?
    C1 N1 H1C . . 109.5 ?
    H1A N1 H1C . . 109.5 ?
    H1B N1 H1C . . 109.5 ?
    N1 C1 C3 . . 110.3(3) ?
    N1 C1 C2 . . 108.4(2) ?
    C3 C1 C2 . . 110.2(2) ?
    N1 C1 C4 . . 108.1(2) ?
    C3 C1 C4 . . 110.2(2) ?
    C2 C1 C4 . . 109.5(2) ?
    C8 C7 C6 . . 109.7(3) ?
    C8 C7 C2 . . 109.8(3) ?
    C6 C7 C2 . . 109.0(3) ?
    C8 C7 H7 . . 109.4 ?
    C6 C7 H7 . . 109.4 ?
    C2 C7 H7 . . 109.4 ?
    C12 C5 C4 . . 110.2(3) ?
    C12 C5 C10 . . 111.1(3) ?
    C4 C5 C10 . . 108.2(2) ?
    C12 C5 C6 . . 110.7(3) ?
    C4 C5 C6 . . 108.3(3) ?
    C10 C5 C6 . . 108.2(3) ?
    C1 C4 C5 . . 109.8(2) ?
    C1 C4 H4A . . 109.7 ?
    C5 C4 H4A . . 109.7 ?
    C1 C4 H4B . . 109.7 ?
    C5 C4 H4B . . 109.7 ?
    H4A C4 H4B . . 108.2 ?
    C5 C12 H12A . . 109.5 ?
    C5 C12 H12B . . 109.5 ?
    H12A C12 H12B . . 109.5 ?
    C5 C12 H12C . . 109.5 ?
    H12A C12 H12C . . 109.5 ?
    H12B C12 H12C . . 109.5 ?
    C1 C2 C7 . . 108.4(3) ?
    C1 C2 H2A . . 110.0 ?
    C7 C2 H2A . . 110.0 ?
    C1 C2 H2B . . 110.0 ?
    C7 C2 H2B . . 110.0 ?
    H2A C2 H2B . . 108.4 ?
    C9 C10 C5 . . 112.8(3) ?
    C9 C10 H10A . . 109.0 ?
    C5 C10 H10A . . 109.0 ?
    C9 C10 H10B . . 109.0 ?
    C5 C10 H10B . . 109.0 ?
    H10A C10 H10B . . 107.8 ?
    C1 C3 C9 . . 110.2(3) ?
    C1 C3 H3A . . 109.6 ?
    C9 C3 H3A . . 109.6 ?
    C1 C3 H3B . . 109.6 ?
    C9 C3 H3B . . 109.6 ?
    H3A C3 H3B . . 108.1 ?
    C7 C6 C5 . . 110.2(3) ?
    C7 C6 H6A . . 109.6 ?
    C5 C6 H6A . . 109.6 ?
    C7 C6 H6B . . 109.6 ?
    C5 C6 H6B . . 109.6 ?
    H6A C6 H6B . . 108.1 ?
    C10 C9 C8 . . 108.1(3) ?
    C10 C9 C3 . . 108.3(3) ?
    C8 C9 C3 . . 108.2(3) ?
    C10 C9 C11 . . 110.6(3) ?
    C8 C9 C11 . . 111.3(3) ?
    C3 C9 C11 . . 110.2(3) ?
    C9 C11 H11A . . 109.5 ?
    C9 C11 H11B . . 109.5 ?
    H11A C11 H11B . . 109.5 ?
    C9 C11 H11C . . 109.5 ?
    H11A C11 H11C . . 109.5 ?
    H11B C11 H11C . . 109.5 ?
    C7 C8 C9 . . 111.0(3) ?
    C7 C8 H8A . . 109.4 ?
    C9 C8 H8A . . 109.4 ?
    C7 C8 H8B . . 109.4 ?
    C9 C8 H8B . . 109.4 ?
    H8A C8 H8B . . 108.0 ?
    H1E O1 H1F . . 102.8 ?
loop_
    _geom_torsion_atom_site_label_1
    _geom_torsion_atom_site_label_2
    _geom_torsion_atom_site_label_3
    _geom_torsion_atom_site_label_4
    _geom_torsion_site_symmetry_1
    _geom_torsion_site_symmetry_2
    _geom_torsion_site_symmetry_3
    _geom_torsion_site_symmetry_4
    _geom_torsion
    _geom_torsion_publ_flag
    N1 C1 C4 C5 . . . . 179.2(2) ?
    C3 C1 C4 C5 . . . . -60.1(3) ?
    C2 C1 C4 C5 . . . . 61.2(3) ?
    C12 C5 C4 C1 . . . . 179.4(3) ?
    C10 C5 C4 C1 . . . . 57.8(3) ?
    C6 C5 C4 C1 . . . . -59.4(3) ?
    N1 C1 C2 C7 . . . . -179.1(3) ?
    C3 C1 C2 C7 . . . . 60.0(3) ?
    C4 C1 C2 C7 . . . . -61.4(3) ?
    C8 C7 C2 C1 . . . . -59.2(4) ?
    C6 C7 C2 C1 . . . . 61.0(4) ?
    C12 C5 C10 C9 . . . . -179.7(3) ?
    C4 C5 C10 C9 . . . . -58.7(3) ?
    C6 C5 C10 C9 . . . . 58.5(3) ?
    N1 C1 C3 C9 . . . . 179.5(3) ?
    C2 C1 C3 C9 . . . . -60.8(3) ?
    C4 C1 C3 C9 . . . . 60.1(3) ?
    C8 C7 C6 C5 . . . . 59.3(4) ?
    C2 C7 C6 C5 . . . . -61.0(4) ?
    C12 C5 C6 C7 . . . . -179.5(3) ?
    C4 C5 C6 C7 . . . . 59.6(4) ?
    C10 C5 C6 C7 . . . . -57.5(4) ?
    C5 C10 C9 C8 . . . . -58.5(3) ?
    C5 C10 C9 C3 . . . . 58.5(3) ?
    C5 C10 C9 C11 . . . . 179.4(3) ?
    C1 C3 C9 C10 . . . . -58.1(3) ?
    C1 C3 C9 C8 . . . . 58.8(3) ?
    C1 C3 C9 C11 . . . . -179.2(3) ?
    C6 C7 C8 C9 . . . . -59.8(4) ?
    C2 C7 C8 C9 . . . . 60.0(4) ?
    C10 C9 C8 C7 . . . . 58.3(4) ?
    C3 C9 C8 C7 . . . . -58.8(4) ?
    C11 C9 C8 C7 . . . . 180.0(3) ?
loop_
    _geom_hbond_atom_site_label_D
    _geom_hbond_atom_site_label_H
    _geom_hbond_atom_site_label_A
    _geom_hbond_site_symmetry_A
    _geom_hbond_distance_DH
    _geom_hbond_distance_HA
    _geom_hbond_distance_DA
    _geom_hbond_angle_DHA
    N1 H1A Cl1 2_665 0.89 2.26 3.147(3) 176
    N1 H1B Cl1 4 0.89 2.28 3.161(2) 171
    N1 H1C Cl1 . 0.89 2.26 3.148(3) 175
    O1 H1E Cl1 4 0.86 2.62 3.486(17) 179
    O1 H1F Cl1 . 0.91 2.93 3.81(2) 163
