# Supplementary material for: Memanti­nium chloride 0.1-hydrate
Source: Acta Crystallogr Sect E Struct Rep Online. 2009 Aug 19;65(Pt 9):o2191. doi: 10.1107/S1600536809031791 (PMC2970061; doi:10.1107/S1600536809031791)
Supplement: Supplementary file 2 [file e-65-o2191-Isup2.hkl]

#
# h,k,l, Fc-squared, Fo-squared, sigma(Fo-squared) and status flag
#
data_I
_shelx_title ' mema in R 3 c'
_shelx_refln_list_code          4
_shelx_F_calc_maximum      446.92
_exptl_crystal_F_000      2142.00
_reflns_d_resolution_high  0.7719
 
loop_
 _symmetry_equiv_pos_as_xyz
 'x, y, z'
 '-y, x-y, z'
 '-x+y, -x, z'
 '-x+y, y, z+1/2'
 'x, x-y, z+1/2'
 '-y, -x, z+1/2'
 'x+2/3, y+1/3, z+1/3'
 '-y+2/3, x-y+1/3, z+1/3'
 '-x+y+2/3, -x+1/3, z+1/3'
 '-x+y+2/3, y+1/3, z+5/6'
 'x+2/3, x-y+1/3, z+5/6'
 '-y+2/3, -x+1/3, z+5/6'
 'x+1/3, y+2/3, z+2/3'
 '-y+1/3, x-y+2/3, z+2/3'
 '-x+y+1/3, -x+2/3, z+2/3'
 '-x+y+1/3, y+2/3, z+7/6'
 'x+1/3, x-y+2/3, z+7/6'
 '-y+1/3, -x+2/3, z+7/6'
 
_cell_length_a    28.3787
_cell_length_b    28.3787
_cell_length_c     8.5236
_cell_angle_alpha  90.000
_cell_angle_beta   90.000
_cell_angle_gamma 120.000
 
_shelx_F_squared_multiplier     1.000
 
loop_
 _refln_index_h
 _refln_index_k
 _refln_index_l
 _refln_F_squared_calc
 _refln_F_squared_meas
 _refln_F_squared_sigma
 _refln_observed_status
  -2   3 -11        9.59      -14.65     37.46 o
   0   1 -10      312.07      432.05     30.51 o
  -2   2 -10      101.51      121.57     22.97 o
  -1   3 -10       20.83       14.86     12.89 o
  -3   4 -10       15.01        7.74     16.87 o
   0   4 -10       17.38       16.98     23.21 o
  -5   5 -10       39.05        3.98     19.66 o
  -2   5 -10       90.28       99.02     18.69 o
  -4   6 -10      105.96      127.07     19.70 o
  -1   6 -10       22.78       30.81     17.10 o
  -6   7 -10       24.31       30.22     17.35 o
  -3   7 -10       83.00      107.14     21.65 o
   0   7 -10      117.37      127.85     30.38 o
  -8   8 -10      248.47      180.20     58.60 o
  -5   8 -10       24.01        7.55     17.74 o
  -2   8 -10       20.50       27.85     16.91 o
  -7   9 -10       28.35       43.85     21.50 o
  -4   9 -10       33.45       51.63     21.28 o
  -1   9 -10      184.31      236.75     40.95 o
  -9  10 -10      104.90       76.89     23.59 o
  -6  10 -10       17.12       26.42     21.43 o
  -3  10 -10       11.74       30.41     19.89 o
   0  10 -10      173.11      196.58     73.36 o
 -11  11 -10      202.35       86.48     46.42 o
  -8  11 -10        3.63       55.31     22.76 o
  -5  11 -10       17.46       18.35     26.68 o
  -2  11 -10        5.30       41.96     37.58 o
 -10  12 -10       14.65       11.86     25.76 o
  -7  12 -10        2.24       10.63     23.08 o
  -4  12 -10       13.50      109.17     53.83 o
  -1  12 -10       86.29      106.86     40.22 o
 -12  13 -10       52.93       33.18     28.35 o
  -9  13 -10       34.05       64.09     32.15 o
  -6  13 -10       12.73      -23.63     36.87 o
  -3  13 -10        7.10       26.72     38.35 o
   0  13 -10       68.09       30.76     49.79 o
 -11  14 -10       23.99       15.37     33.77 o
  -8  14 -10        1.45       31.32     38.81 o
  -5  14 -10       33.47        2.52     26.57 o
  -2  14 -10        2.53       -6.15     40.65 o
 -10  15 -10       35.92       59.16     42.53 o
  -7  15 -10        5.54      -29.17     37.45 o
  -4  15 -10       29.99      -23.25     48.17 o
  -1   2  -9       11.11       16.60     12.69 o
  -2   4  -9      166.80      168.36     15.85 o
  -4   5  -9       81.99       87.61     15.12 o
  -1   5  -9       82.66       67.11     13.80 o
  -3   6  -9      398.65      461.89     18.45 o
  -5   7  -9      114.85      123.44     13.12 o
  -2   7  -9      116.70      113.42     18.06 o
  -7   8  -9        3.08       -4.92     13.72 o
  -4   8  -9      342.56      452.91     21.63 o
  -1   8  -9        1.43       11.63     14.69 o
  -6   9  -9       66.34       46.18     16.41 o
  -3   9  -9       51.91       41.67     20.85 o
  -8  10  -9       10.36        5.76     16.56 o
  -5  10  -9       17.69        9.33     14.96 o
  -2  10  -9        4.97        8.09     12.22 o
 -10  11  -9       17.70        8.66     17.73 o
  -7  11  -9       26.77       38.80     20.32 o
  -4  11  -9       22.42       28.75     14.52 o
  -1  11  -9       22.59       24.71     21.26 o
  -9  12  -9        3.70       -9.38     17.36 o
  -6  12  -9      459.44      550.76     41.82 o
  -3  12  -9       10.14       26.47     18.88 o
 -11  13  -9        6.58       18.78     21.86 o
  -8  13  -9      162.22       96.93     28.13 o
  -5  13  -9      222.38      193.65     42.50 o
  -2  13  -9       11.61        0.79     27.79 o
 -13  14  -9       16.53       -0.20     19.31 o
 -10  14  -9       70.17       28.35     19.60 o
  -7  14  -9      311.60       59.39     42.86 o
  -4  14  -9       93.13       58.65     36.96 o
  -1  14  -9        8.82       41.78     42.42 o
 -12  15  -9      202.85      109.06     50.57 o
  -9  15  -9       17.14        7.73     27.10 o
  -6  15  -9        9.46       19.75     34.10 o
  -3  15  -9      232.80      114.82     77.57 o
 -14  16  -9       60.06       12.38     39.08 o
 -11  16  -9      133.41       33.88     31.98 o
  -8  16  -9       27.74        0.18     36.12 o
  -5  16  -9      124.22       80.71     54.72 o
  -2  16  -9       66.91       -5.41     38.63 o
 -16  17  -9       12.62       -9.44     37.44 o
 -13  17  -9       80.34       21.16     38.10 o
 -10  17  -9       10.74      -13.66     33.05 o
  -7  17  -9        7.64       27.01     40.86 o
  -4  17  -9       59.18       -3.25     37.31 o
  -1  17  -9       16.29       14.65     42.55 o
 -15  18  -9       34.04        3.07     33.07 o
 -12  18  -9        0.36       40.24     42.10 o
  -9  18  -9       45.11      -11.69     36.33 o
  -6  18  -9        0.31       39.12     42.46 o
  -3  18  -9       24.77       57.32     49.60 o
 -17  19  -9       12.51       28.35     55.68 o
 -14  19  -9        0.44       34.33     37.67 o
 -11  19  -9       14.97        1.06     31.25 o
  -8  19  -9        5.85        4.64     35.39 o
  -5  19  -9        1.03       52.64     49.44 o
  -2  19  -9        6.92       -3.57     36.96 o
 -16  20  -9        0.93       13.10     38.13 o
 -13  20  -9        6.62      -18.61     45.70 o
 -10  20  -9        6.62        0.92     30.85 o
  -7  20  -9        8.27        4.49     34.89 o
  -4  20  -9        0.13       17.60     63.62 o
 -12  21  -9        7.77      -15.29     38.35 o
  -9  21  -9       16.76      -17.16     39.81 o
  -1   1  -8     1752.99     2209.72     37.79 o
   0   2  -8      918.08      986.34     31.10 o
  -2   3  -8      247.78      273.14     15.42 o
  -4   4  -8      313.59      310.05     23.87 o
  -1   4  -8      140.39      169.60     14.77 o
  -3   5  -8      211.32      296.57     16.36 o
   0   5  -8      330.19      378.27     21.93 o
  -5   6  -8      297.53      319.10     16.24 o
  -2   6  -8      416.32      515.35     17.67 o
  -7   7  -8       36.92       73.02     16.30 o
  -4   7  -8      562.25      695.81     18.39 o
  -1   7  -8       23.61       23.98     14.77 o
  -6   8  -8       11.16        8.35      8.42 o
  -3   8  -8      222.33      268.55     22.73 o
   0   8  -8      535.61      677.94     35.33 o
  -8   9  -8     1263.72     1477.33     30.38 o
  -5   9  -8      210.91      281.12     18.18 o
  -2   9  -8      359.04      420.73     24.90 o
 -10  10  -8     1767.04     1936.58     53.71 o
  -7  10  -8      134.06      164.00     20.04 o
  -4  10  -8       29.73       46.84     16.37 o
  -1  10  -8     1725.28     1973.18     32.46 o
  -9  11  -8      697.70      838.07     28.87 o
  -6  11  -8      293.73      367.83     20.61 o
  -3  11  -8      183.27      184.98     20.61 o
   0  11  -8      799.04      950.15     30.37 o
 -11  12  -8      231.78      215.05     31.19 o
  -8  12  -8      187.65      163.52     29.45 o
  -5  12  -8      456.35      491.10     40.58 o
  -2  12  -8      264.53      314.25     16.95 o
 -13  13  -8       38.97       34.86     35.63 o
 -10  13  -8        3.97       -2.97      6.76 o
  -7  13  -8      410.49      485.04     24.44 o
  -4  13  -8       53.29       78.64     13.91 o
  -1  13  -8       22.21       23.66      9.82 o
 -12  14  -8       52.33       33.54     24.37 o
  -9  14  -8       61.32       56.06     14.93 o
  -6  14  -8      116.68      109.35     20.55 o
  -3  14  -8       51.59       39.21     17.01 o
   0  14  -8       47.80       11.17     47.44 o
 -14  15  -8       46.65       14.06     26.79 o
 -11  15  -8      122.87       63.63     27.33 o
  -8  15  -8       53.60       26.83     13.13 o
  -5  15  -8       42.39       20.55     18.51 o
  -2  15  -8      177.43       58.85     46.95 o
 -16  16  -8        0.34      -10.09     25.57 o
 -13  16  -8      225.15      194.64     58.96 o
 -10  16  -8        4.58        9.89     14.43 o
  -7  16  -8       38.25       28.60     18.66 o
  -4  16  -8      226.76      115.58     57.14 o
  -1  16  -8       17.12      -16.85     36.46 o
 -15  17  -8       18.90        6.84     29.11 o
 -12  17  -8      129.15       61.69     21.35 o
  -9  17  -8      254.43       42.19     34.72 o
  -6  17  -8        2.71       11.72     37.40 o
  -3  17  -8      132.20        5.93     36.96 o
   0  17  -8      127.81        5.15     51.00 o
 -17  18  -8      150.12       63.27     33.65 o
 -14  18  -8      124.42       28.61     26.15 o
 -11  18  -8      106.74       26.41     25.39 o
  -8  18  -8      516.05      525.86    165.01 o
  -5  18  -8       73.07       18.90     39.43 o
  -2  18  -8       17.88       -4.56     40.20 o
 -19  19  -8      277.45      147.64    143.03 o
 -16  19  -8        1.31        6.17     33.95 o
 -13  19  -8       31.73        0.65     27.40 o
 -10  19  -8      744.73      746.67    171.38 o
  -7  19  -8       13.14        1.05     26.69 o
  -4  19  -8       53.64       10.04     38.95 o
  -1  19  -8      255.73        3.00     34.51 o
 -18  20  -8      139.80       57.56     42.97 o
 -15  20  -8       62.23        7.36     29.95 o
 -12  20  -8      113.12        0.69     32.76 o
  -9  20  -8      332.20       -8.13     39.11 o
  -6  20  -8       63.37        1.00     32.60 o
  -3  20  -8       16.00        5.81     37.45 o
   0  20  -8      204.59      -12.49     55.06 o
 -20  21  -8      138.12       37.80     37.98 o
 -17  21  -8        7.91       -1.70     31.62 o
 -14  21  -8       61.22       19.41     33.38 o
 -11  21  -8      272.49       14.59     34.66 o
  -8  21  -8       43.07        5.00     40.24 o
  -5  21  -8       59.24       -2.51     34.96 o
  -2  21  -8       97.84        3.46     36.29 o
 -19  22  -8       12.41       25.39     54.56 o
 -16  22  -8       98.03       46.66     36.53 o
 -13  22  -8       14.40       -1.12     35.20 o
 -10  22  -8       51.99        1.18     30.18 o
  -7  22  -8       65.48       -7.46     37.83 o
  -4  22  -8        8.43       19.29     41.39 o
  -1  22  -8       38.41       -3.47     39.81 o
 -18  23  -8       47.85       21.87     41.62 o
 -15  23  -8       34.57       10.81     31.47 o
 -12  23  -8       56.39       22.48     35.83 o
  -9  23  -8        0.75        3.20     33.98 o
  -6  23  -8       64.34       -1.82     41.38 o
  -3  23  -8       11.12       12.35     45.86 o
 -17  24  -8       36.62       -4.39     45.97 o
 -14  24  -8        4.68        7.48     34.46 o
 -11  24  -8       40.06        9.72     33.72 o
  -8  24  -8       36.22      -11.80     40.98 o
 -16  25  -8        1.62       37.02     83.41 o
 -13  25  -8      108.29       36.65     43.22 o
 -10  25  -8        3.76       25.17     48.27 o
  -1   3  -7       66.56       67.81     11.38 o
  -3   4  -7      159.56      199.56     14.71 o
  -2   5  -7     1379.75     1577.74     23.67 o
  -4   6  -7     1923.19     2041.08     24.07 o
  -1   6  -7      422.68      522.95     20.67 o
  -6   7  -7      219.77      257.00     13.45 o
  -3   7  -7     2005.47     2137.29     27.39 o
  -5   8  -7      193.16      216.43     13.73 o
  -2   8  -7      209.23      242.06     19.37 o
  -7   9  -7      166.92      167.08     19.32 o
  -4   9  -7      226.39      220.29     18.81 o
  -1   9  -7      152.94      137.46     19.76 o
  -9  10  -7      351.70      362.45     18.27 o
  -6  10  -7      466.01      559.57     24.98 o
  -3  10  -7       45.45       31.44     15.34 o
  -8  11  -7      302.42      266.48     20.10 o
  -5  11  -7      905.99     1032.59     27.17 o
  -2  11  -7      318.57      373.54     19.52 o
 -10  12  -7       16.26       41.38     15.01 o
  -7  12  -7      389.92      439.25     22.77 o
  -4  12  -7      117.43      151.32     15.71 o
  -1  12  -7       16.24       18.68      7.86 o
 -12  13  -7      100.40      110.66     23.51 o
  -9  13  -7      329.39      359.88     27.51 o
  -6  13  -7      729.94      825.53     26.92 o
  -3  13  -7       60.34       48.78     10.36 o
 -11  14  -7      209.65      209.01     16.02 o
  -8  14  -7      196.85      231.04     26.48 o
  -5  14  -7      648.45      645.95     17.51 o
  -2  14  -7      381.00      375.70     17.11 o
 -13  15  -7      923.60     1079.61     46.41 o
 -10  15  -7      329.05      338.91     35.06 o
  -7  15  -7       38.85       37.59     13.34 o
  -4  15  -7       21.39       29.59     16.32 o
  -1  15  -7      260.17      267.44     57.79 o
 -15  16  -7       91.02       86.50     31.54 o
 -12  16  -7      376.79      408.27     39.76 o
  -9  16  -7       23.59       12.81     11.99 o
  -6  16  -7       92.91       62.61     22.87 o
  -3  16  -7     1032.72     1174.37     57.83 o
 -14  17  -7      463.96      495.53     66.84 o
 -11  17  -7       45.33       40.58     15.65 o
  -8  17  -7       10.90       19.40     28.38 o
  -5  17  -7      156.87      147.31     27.87 o
  -2  17  -7      110.51        2.64     39.09 o
 -16  18  -7       25.10       25.96     26.96 o
 -13  18  -7      173.89      154.85     33.56 o
 -10  18  -7       17.58       16.99      8.55 o
  -7  18  -7        7.42        0.83     11.89 o
  -4  18  -7      196.51        3.55     38.28 o
  -1  18  -7        0.55        7.04     36.23 o
 -18  19  -7        7.35       10.29     26.11 o
 -15  19  -7        3.04        5.87     18.85 o
 -12  19  -7       37.76       16.02     10.81 o
  -9  19  -7       13.38       24.21     21.97 o
  -6  19  -7       27.85        7.77     32.63 o
  -3  19  -7        9.53      -14.70     37.29 o
 -17  20  -7       19.38       11.18     21.09 o
 -14  20  -7       80.23       60.19     20.16 o
 -11  20  -7       29.74       17.69     22.28 o
  -8  20  -7        3.26       14.84     45.59 o
  -5  20  -7       76.96        1.09     42.53 o
  -2  20  -7        8.16        0.05     33.56 o
 -19  21  -7        1.57        3.24     22.44 o
 -16  21  -7      163.23      107.20     34.89 o
 -13  21  -7       56.35       36.65     21.61 o
 -10  21  -7      108.25       69.40     25.37 o
  -7  21  -7      163.82       -1.73     31.92 o
  -4  21  -7       60.73        7.58     44.87 o
  -1  21  -7       14.94       -4.12     39.88 o
 -21  22  -7       30.59       -1.57     25.96 o
 -18  22  -7        4.31        5.46     28.25 o
 -15  22  -7      254.35      146.92     67.68 o
 -12  22  -7       16.50       -1.13     20.75 o
  -9  22  -7       41.02       20.92     37.60 o
  -6  22  -7      333.22       17.97     43.61 o
  -3  22  -7       16.11        8.85     39.43 o
 -20  23  -7       65.68       42.11     31.67 o
 -17  23  -7      138.48       71.42     46.41 o
 -14  23  -7       72.59       19.05     23.68 o
 -11  23  -7       63.90       33.32     31.20 o
  -8  23  -7       23.71       20.10     40.49 o
  -5  23  -7       21.09       -0.78     30.32 o
  -2  23  -7       59.86       11.15     38.82 o
 -22  24  -7       64.66       60.55     41.52 o
 -19  24  -7        2.36       24.05     31.10 o
 -16  24  -7        6.51        3.81     27.14 o
 -13  24  -7      138.53      106.84     40.80 o
 -10  24  -7      248.13       67.31     36.13 o
  -7  24  -7       49.92       14.19     38.70 o
  -4  24  -7       33.29        3.77     40.34 o
  -1  24  -7       13.71       -6.62     47.88 o
 -24  25  -7       12.14       12.08     35.93 o
 -21  25  -7       52.25       21.93     39.26 o
 -18  25  -7       62.60        1.06     34.42 o
 -15  25  -7      105.35       86.84     45.64 o
 -12  25  -7       73.08       18.11     31.64 o
  -9  25  -7       21.68       18.11     48.99 o
  -6  25  -7       29.65       22.18     52.20 o
  -3  25  -7       74.10       20.50     45.45 o
 -20  26  -7        4.81       45.99     36.08 o
 -17  26  -7       13.11       37.43     43.09 o
 -14  26  -7       15.76       16.58     41.26 o
 -11  26  -7       15.69       12.83     32.56 o
  -8  26  -7       35.31        5.78     39.24 o
  -5  26  -7       27.90       33.15     55.01 o
 -19  27  -7       12.05       24.02     49.10 o
 -16  27  -7       23.04      -16.17     39.72 o
 -13  27  -7       25.79        0.31     35.02 o
 -10  27  -7       31.94       21.28     37.23 o
  -7  27  -7        1.91       -7.16     41.99 o
 -18  28  -7        9.05       13.38     42.53 o
 -15  28  -7       12.99       -2.64     33.89 o
 -12  28  -7        5.21       24.35     42.06 o
   0   0  -6     9195.55     9191.73    168.52 o
  -1   2  -6     1786.48     1764.11     22.16 o
  -3   3  -6       68.99       80.79     17.18 o
   0   3  -6      100.27      106.02     20.52 o
  -2   4  -6       22.06       31.53     12.38 o
  -4   5  -6      476.36      495.87     16.24 o
  -1   5  -6      426.20      425.82     16.45 o
  -6   6  -6     1195.57     1129.95     29.06 o
  -3   6  -6      603.79      627.82     16.93 o
   0   6  -6     1253.80     1317.80     27.81 o
  -5   7  -6      676.47      656.51     16.95 o
  -2   7  -6      995.02      976.99     22.39 o
  -7   8  -6      111.20      118.83     12.22 o
  -4   8  -6      900.42      957.59     22.27 o
  -1   8  -6      103.51      133.45     15.59 o
  -9   9  -6     6101.64     6068.02     64.73 o
  -6   9  -6      156.49      131.11     19.88 o
  -3   9  -6      297.40      307.55     17.81 o
   0   9  -6     5881.18     5956.68     79.81 o
  -8  10  -6     4078.84     4193.77     51.72 o
  -5  10  -6     1783.99     1864.63     32.13 o
  -2  10  -6     2996.70     3162.81     34.63 o
 -10  11  -6     2249.88     2182.77     27.15 o
  -7  11  -6       95.00       66.29     18.56 o
  -4  11  -6      195.24      171.05     18.84 o
  -1  11  -6     3013.53     3000.14     32.97 o
 -12  12  -6       29.86       17.65     27.64 o
  -9  12  -6     1107.97     1135.48     34.55 o
  -6  12  -6     7133.16     7207.48     66.28 o
  -3  12  -6     1280.29     1321.05     26.38 o
   0  12  -6      272.08      233.82     19.77 o
 -11  13  -6      862.57      934.14     26.26 o
  -8  13  -6     1244.75     1261.81     32.88 o
  -5  13  -6     1372.02     1416.58     25.99 o
  -2  13  -6      894.40      890.54     23.27 o
 -13  14  -6      515.54      496.19     37.21 o
 -10  14  -6      278.74      304.92     25.49 o
  -7  14  -6     2420.58     2524.91     35.52 o
  -4  14  -6      422.39      388.48     21.49 o
  -1  14  -6      469.63      493.85     45.93 o
 -15  15  -6      103.28      106.92     37.04 o
 -12  15  -6      191.79      194.18     21.12 o
  -9  15  -6      373.68      343.14     22.26 o
  -6  15  -6      223.89      210.67     12.57 o
  -3  15  -6      167.37      152.56     38.83 o
   0  15  -6       54.62       56.81     56.52 o
 -14  16  -6       71.28       57.78     15.33 o
 -11  16  -6      278.64      319.11     18.99 o
  -8  16  -6     1415.05     1474.46     30.91 o
  -5  16  -6      247.08      232.91     16.20 o
  -2  16  -6       23.03       23.55     32.64 o
 -16  17  -6       80.51       66.48     25.36 o
 -13  17  -6      500.30      514.76     23.53 o
 -10  17  -6      763.85      774.78     27.03 o
  -7  17  -6      630.14      602.90     36.00 o
  -4  17  -6      500.29      537.48     51.20 o
  -1  17  -6       57.28       74.99     41.24 o
 -18  18  -6      222.16      139.66     64.92 o
 -15  18  -6       13.33        1.01     16.11 o
 -12  18  -6      459.76      475.90     21.57 o
  -9  18  -6     2311.50     2578.52     57.44 o
  -6  18  -6      339.09      330.26     16.62 o
  -3  18  -6        4.26        4.99     36.00 o
   0  18  -6      264.01       87.75     85.63 o
 -17  19  -6       47.82       39.45     13.26 o
 -14  19  -6      247.07      284.41     26.30 o
 -11  19  -6      394.85      421.20     21.43 o
  -8  19  -6      326.74      329.18     26.40 o
  -5  19  -6      257.07      246.85     45.31 o
  -2  19  -6       91.01       48.28     42.76 o
 -19  20  -6      807.81      900.36     39.17 o
 -16  20  -6       52.63       49.33     16.96 o
 -13  20  -6      225.64      280.61     29.72 o
 -10  20  -6     1408.18     1454.05     62.10 o
  -7  20  -6      121.06      143.09     20.77 o
  -4  20  -6        8.35        1.35     36.43 o
  -1  20  -6      748.54      923.47    172.16 o
 -21  21  -6      390.27      320.15    213.31 o
 -18  21  -6       12.22       12.20     11.51 o
 -15  21  -6       85.51       95.52     25.51 o
 -12  21  -6      455.96      458.02     35.16 o
  -9  21  -6      269.87      198.60     45.72 o
  -6  21  -6      211.00      121.43     55.37 o
  -3  21  -6       10.17       -0.09     37.60 o
   0  21  -6      331.96      -18.94     57.53 o
 -20  22  -6       55.81       26.28     31.75 o
 -17  22  -6       66.93       47.76     24.52 o
 -14  22  -6       14.18       10.27     15.74 o
 -11  22  -6      602.70      627.52     49.15 o
  -8  22  -6       45.31        9.29     41.05 o
  -5  22  -6       65.12       -6.64     36.07 o
  -2  22  -6       98.42        6.55     46.10 o
 -22  23  -6        7.43      -10.13     24.01 o
 -19  23  -6       38.29       38.83     26.94 o
 -16  23  -6       76.67       67.94     19.18 o
 -13  23  -6       96.76       84.98     30.31 o
 -10  23  -6       85.19       44.14     17.98 o
  -7  23  -6       80.66       43.75     55.78 o
  -4  23  -6       34.66      -12.88     41.74 o
  -1  23  -6        2.51       46.99     47.96 o
 -24  24  -6       20.15       17.31     38.94 o
 -21  24  -6       12.14       12.15     22.69 o
 -18  24  -6      146.09       77.01     32.00 o
 -15  24  -6       58.54       31.42     22.24 o
 -12  24  -6       42.43       36.91     26.15 o
  -9  24  -6       89.42       31.71     44.65 o
  -6  24  -6      100.41       19.92     48.07 o
  -3  24  -6       11.94       15.03     54.62 o
   0  24  -6       27.79       -3.66     52.83 o
 -23  25  -6       16.66       21.12     26.70 o
 -20  25  -6       68.25        6.75     32.21 o
 -17  25  -6       77.50       54.73     24.34 o
 -14  25  -6      202.58      208.94     41.84 o
 -11  25  -6      239.57      151.75     66.05 o
  -8  25  -6       48.16       45.69     46.83 o
  -5  25  -6       81.51       18.11     50.12 o
  -2  25  -6       15.96       20.51     47.58 o
 -25  26  -6        7.84        1.73     25.18 o
 -22  26  -6       41.12       20.23     36.82 o
 -19  26  -6       23.94       30.19     31.44 o
 -16  26  -6       65.07       66.19     31.15 o
 -13  26  -6     1016.70     1346.76     72.87 o
 -10  26  -6       14.08       35.64     37.16 o
  -7  26  -6       30.06       30.61     44.28 o
  -4  26  -6       17.57      -18.33     46.81 o
  -1  26  -6       12.02       24.18     51.70 o
 -24  27  -6        7.10      -42.15     52.01 o
 -21  27  -6       14.79       -3.48     34.91 o
 -18  27  -6       90.26       94.71     36.10 o
 -15  27  -6       36.96       21.73     36.60 o
 -12  27  -6       48.06       39.55     45.61 o
  -9  27  -6      188.45       74.03     50.98 o
  -6  27  -6       11.84       12.45     42.48 o
  -3  27  -6       14.56       29.28     54.43 o
 -23  28  -6       27.16       28.29     36.53 o
 -20  28  -6       97.40       73.13     38.80 o
 -17  28  -6      271.04      303.79     46.12 o
 -14  28  -6      116.49       78.50     41.97 o
 -11  28  -6      349.26      212.18     89.32 o
  -8  28  -6       74.31       53.07     66.55 o
  -5  28  -6       24.46        9.80     45.73 o
 -22  29  -6       27.36       38.08     36.10 o
 -19  29  -6      245.74      305.77     55.72 o
 -16  29  -6       19.83       59.27     41.42 o
 -13  29  -6        9.12       42.30     38.96 o
 -10  29  -6      209.49      153.73     72.94 o
  -7  29  -6       53.02       34.57     52.71 o
 -21  30  -6      134.49      126.21     37.45 o
 -18  30  -6       60.57       74.34     47.10 o
 -15  30  -6       38.99       29.87     40.47 o
 -12  30  -6       50.33       24.65     44.83 o
  -9  30  -6      120.70       71.77     49.89 o
  -2   3  -5    12871.19    13951.42     80.23 o
  -1   4  -5     7218.04     7447.64     52.87 o
  -3   5  -5    11177.93    11779.98     82.82 o
  -5   6  -5     2614.65     2652.54     29.90 o
  -2   6  -5     5032.85     5073.83     41.17 o
  -4   7  -5     6920.55     6559.81     52.08 o
  -1   7  -5     2905.83     3018.41     31.11 o
  -6   8  -5     4802.04     4537.00     39.38 o
  -3   8  -5     3876.23     3878.30     43.14 o
  -8   9  -5      937.36      915.31     24.86 o
  -5   9  -5      142.36      121.80     18.04 o
  -2   9  -5     1395.65     1435.14     25.40 o
  -7  10  -5      277.15      252.25     20.12 o
  -4  10  -5     1945.90     1930.69     30.04 o
  -1  10  -5      401.74      421.41     11.23 o
  -9  11  -5      350.49      331.31     24.00 o
  -6  11  -5     5643.95     5729.63     60.58 o
  -3  11  -5     1775.78     1702.40     24.20 o
 -11  12  -5     1229.14     1194.44     23.72 o
  -8  12  -5      925.87      974.44     27.95 o
  -5  12  -5     1843.82     1848.21     27.55 o
  -2  12  -5     1665.32     1652.31     31.65 o
 -10  13  -5      404.42      418.78     22.45 o
  -7  13  -5     4308.68     4533.98     50.30 o
  -4  13  -5     1058.30     1070.88     29.10 o
  -1  13  -5      917.80      941.62     47.90 o
 -12  14  -5     1722.07     1766.45     35.93 o
  -9  14  -5     5409.45     5466.09     59.04 o
  -6  14  -5     4465.76     4559.13     41.59 o
  -3  14  -5     1028.40     1037.37     26.11 o
 -14  15  -5      840.28      898.56     22.82 o
 -11  15  -5     1041.16     1071.17     27.78 o
  -8  15  -5     2000.59     2000.04     38.64 o
  -5  15  -5     1005.09     1040.23     28.84 o
  -2  15  -5     2084.60     2243.13     66.98 o
 -13  16  -5     2841.88     2954.79     46.03 o
 -10  16  -5      127.90      118.60     19.13 o
  -7  16  -5      828.21      902.65     37.62 o
  -4  16  -5     2653.64     2978.48     72.06 o
  -1  16  -5     2266.29     2412.33     78.47 o
 -15  17  -5     3660.58     3804.64     52.24 o
 -12  17  -5     1550.70     1727.11     34.00 o
  -9  17  -5      545.62      553.92     21.76 o
  -6  17  -5     1760.19     1837.02     42.29 o
  -3  17  -5     3101.47     3387.52     74.27 o
 -17  18  -5      479.44      481.12     31.20 o
 -14  18  -5     1390.47     1410.97     35.81 o
 -11  18  -5      523.72      571.39     24.55 o
  -8  18  -5      480.66      452.68     34.12 o
  -5  18  -5      671.38      772.16     50.25 o
  -2  18  -5     1350.97     1392.46     62.95 o
 -16  19  -5       78.30       78.36     25.81 o
 -13  19  -5       96.31      113.93     22.15 o
 -10  19  -5      302.31      301.50     15.12 o
  -7  19  -5       73.66       76.80     16.38 o
  -4  19  -5       19.56       20.22     34.72 o
  -1  19  -5       49.77        9.71     39.83 o
 -18  20  -5      225.86      211.45     25.87 o
 -15  20  -5      377.71      458.23     27.64 o
 -12  20  -5      434.49      410.45     33.16 o
  -9  20  -5      158.59      165.76     30.51 o
  -6  20  -5      159.17      207.39     44.76 o
  -3  20  -5      673.10      768.28     58.17 o
 -20  21  -5      287.42      218.72     20.73 o
 -17  21  -5     1489.13     1595.51     41.66 o
 -14  21  -5      254.99      281.55     24.04 o
 -11  21  -5       64.16       65.73     25.21 o
  -8  21  -5      191.81      229.58     27.64 o
  -5  21  -5      793.93      980.01     57.62 o
  -2  21  -5      152.42       58.95     45.06 o
 -19  22  -5      100.90      101.72     28.04 o
 -16  22  -5      921.74     1013.26     30.73 o
 -13  22  -5       25.69       39.87     12.01 o
 -10  22  -5       18.84       24.73     19.40 o
  -7  22  -5      540.11      661.17     60.62 o
  -4  22  -5      614.18      666.82    134.75 o
  -1  22  -5      560.42      567.81    125.52 o
 -21  23  -5      682.38      755.82     37.11 o
 -18  23  -5      234.56      297.79     28.87 o
 -15  23  -5      416.78      476.44     40.06 o
 -12  23  -5       71.05       55.63     22.77 o
  -9  23  -5       14.05       21.20     16.09 o
  -6  23  -5      978.14     1134.46     63.68 o
  -3  23  -5      482.13      336.85    139.26 o
 -23  24  -5      176.59      116.02     33.31 o
 -20  24  -5      151.78      146.12     28.57 o
 -17  24  -5      819.81      912.43     31.87 o
 -14  24  -5      536.24      573.93     44.31 o
 -11  24  -5      395.13      442.28     67.34 o
  -8  24  -5      379.06      303.59    113.24 o
  -5  24  -5       20.94        9.81     40.44 o
  -2  24  -5      363.04      106.86     73.04 o
 -22  25  -5      268.97      341.29     51.46 o
 -19  25  -5        9.41       23.31     20.65 o
 -16  25  -5       24.62       22.24     18.60 o
 -13  25  -5      808.28      962.39     49.70 o
 -10  25  -5      519.03      430.85    123.25 o
  -7  25  -5      234.36       97.48     52.64 o
  -4  25  -5      211.79      110.57     62.76 o
  -1  25  -5      118.76       87.06     59.07 o
 -24  26  -5      248.46      208.89     55.63 o
 -21  26  -5       92.87       68.54     26.13 o
 -18  26  -5      165.24      131.82     27.17 o
 -15  26  -5      304.64      297.60     50.06 o
 -12  26  -5      343.59      395.37     77.23 o
  -9  26  -5      177.53       68.53     40.82 o
  -6  26  -5       45.79        6.74     45.16 o
  -3  26  -5      221.52      139.40     78.82 o
 -26  27  -5       42.05       73.54     33.78 o
 -23  27  -5       98.61      115.38     40.75 o
 -20  27  -5       22.37        8.17     19.65 o
 -17  27  -5      131.16      173.78     32.79 o
 -14  27  -5      198.14      181.65     43.75 o
 -11  27  -5      139.41       77.41     41.23 o
  -8  27  -5       18.67       19.36     43.26 o
  -5  27  -5       52.16       14.57     51.95 o
  -2  27  -5      105.56       47.40     47.94 o
 -25  28  -5       18.99       38.35     28.88 o
 -22  28  -5        2.13       10.33     30.11 o
 -19  28  -5       27.06       14.27     28.25 o
 -16  28  -5       67.50       98.55     30.85 o
 -13  28  -5       52.85       36.54     40.41 o
 -10  28  -5       85.81       42.25     39.14 o
  -7  28  -5       29.40       -6.92     42.16 o
  -4  28  -5        7.15      -46.24     46.24 o
  -1  28  -5       19.29       31.76     50.28 o
 -27  29  -5       31.17       67.73     37.70 o
 -24  29  -5       51.14       33.10     40.08 o
 -21  29  -5        6.19       14.32     33.30 o
 -18  29  -5       80.31       25.21     33.16 o
 -15  29  -5      233.20      226.05     45.54 o
 -12  29  -5       34.99       16.78     38.12 o
  -9  29  -5       17.64       11.82     36.53 o
  -6  29  -5       15.19      -14.02     44.14 o
  -3  29  -5        3.16      -44.95     56.28 o
 -26  30  -5       35.70       42.52     37.19 o
 -23  30  -5       22.98        5.20     34.15 o
 -20  30  -5       47.77       31.26     27.30 o
 -17  30  -5       15.56       26.78     36.06 o
 -14  30  -5       37.76       57.97     42.13 o
 -11  30  -5       21.57       30.37     44.05 o
  -8  30  -5        6.12       45.27     43.97 o
  -5  30  -5      120.97      125.98     63.82 o
 -22  31  -5       14.77      -24.52     29.46 o
 -19  31  -5       17.21       17.59     27.67 o
 -16  31  -5      301.59      303.26     56.19 o
 -13  31  -5       16.27        5.91     40.73 o
 -10  31  -5       43.64       57.89     43.77 o
  -7  31  -5       53.35      146.11     60.38 o
 -21  32  -5       37.28       71.43     36.46 o
 -18  32  -5       33.29      107.28     46.74 o
 -15  32  -5      173.39      204.99     59.72 o
 -12  32  -5       18.31       53.00     55.65 o
   0   1  -4    10522.47    10934.38     86.47 o
  -2   2  -4     9496.96     9685.81     84.03 o
  -1   3  -4    17977.96    19050.24    118.12 o
  -3   4  -4     1361.81     1369.00     21.89 o
   0   4  -4    16468.31    17227.32    131.90 o
  -5   5  -4    14475.58    15332.75    150.25 o
  -2   5  -4      489.67      405.19     15.82 o
  -4   6  -4     1922.16     1699.96     23.86 o
  -1   6  -4     3539.42     3753.12     36.13 o
  -6   7  -4      760.80      831.15     14.57 o
  -3   7  -4      204.87      195.10     17.72 o
   0   7  -4     1245.89     1285.50     28.29 o
  -8   8  -4     5559.07     5515.06     76.60 o
  -5   8  -4      520.73      517.82     19.59 o
  -2   8  -4       11.90        6.53      9.36 o
  -7   9  -4      117.00       96.08     18.10 o
  -4   9  -4      629.40      561.65     18.05 o
  -1   9  -4     3652.38     3570.04     28.39 o
  -9  10  -4     4203.88     4058.87     34.13 o
  -6  10  -4      509.90      560.19     25.30 o
  -3  10  -4      212.66      195.78     11.36 o
   0  10  -4     6060.45     5996.69    107.13 o
 -11  11  -4     2836.96     2839.07     45.44 o
  -8  11  -4      849.43      843.68     24.91 o
  -5  11  -4      924.56      957.09     22.93 o
  -2  11  -4     1543.11     1545.37     29.28 o
 -10  12  -4     1070.55     1037.93     27.23 o
  -7  12  -4     1148.37     1119.65     30.41 o
  -4  12  -4     1027.12      985.19     31.53 o
  -1  12  -4      973.35      940.81     44.69 o
 -12  13  -4        0.97       -0.02      9.41 o
  -9  13  -4      262.40      246.46     22.64 o
  -6  13  -4     5108.81     4929.16     53.53 o
  -3  13  -4      289.09      285.08     19.37 o
   0  13  -4      186.02      178.35     45.43 o
 -14  14  -4      786.52      786.77     44.75 o
 -11  14  -4      419.24      376.31     19.33 o
  -8  14  -4     2100.29     2068.61     31.12 o
  -5  14  -4      904.46      880.67     32.63 o
  -2  14  -4      197.11      195.16     38.93 o
 -13  15  -4      226.19      216.43     20.98 o
 -10  15  -4      618.52      657.62     21.51 o
  -7  15  -4      153.19      171.19     13.14 o
  -4  15  -4      135.68      126.24     16.97 o
  -1  15  -4      913.02      853.15     46.10 o
 -15  16  -4      118.05      119.13     12.94 o
 -12  16  -4       14.31       19.43     17.67 o
  -9  16  -4      749.27      766.96     27.79 o
  -6  16  -4       58.56       40.96     16.13 o
  -3  16  -4       37.73       44.36     30.35 o
   0  16  -4      142.48      169.09     58.93 o
 -17  17  -4     1845.66     1913.62     45.83 o
 -14  17  -4       43.29       40.50     18.62 o
 -11  17  -4      117.05       88.41     21.09 o
  -8  17  -4     1525.06     1512.29     31.71 o
  -5  17  -4      314.10      326.25     24.98 o
  -2  17  -4      171.37      209.33     37.44 o
 -16  18  -4      811.42      845.95     27.25 o
 -13  18  -4     1123.15     1111.86     33.02 o
 -10  18  -4      271.42      286.85     16.89 o
  -7  18  -4        3.07       11.17     19.37 o
  -4  18  -4     1324.11     1317.70     55.08 o
  -1  18  -4      891.88     1023.46     56.07 o
 -18  19  -4      145.22      152.26     20.61 o
 -15  19  -4     1019.43      983.87     29.07 o
 -12  19  -4      229.42      215.03     20.38 o
  -9  19  -4     1235.18     1369.58     44.86 o
  -6  19  -4      517.07      522.15     27.13 o
  -3  19  -4       38.19       52.90     40.20 o
   0  19  -4     1632.63     1607.31     95.02 o
 -20  20  -4      742.14      673.78     35.38 o
 -17  20  -4      363.41      391.75     25.20 o
 -14  20  -4      852.02      869.61     29.55 o
 -11  20  -4     1835.25     1903.67     33.24 o
  -8  20  -4      469.64      477.60     28.43 o
  -5  20  -4      971.14     1164.99     54.67 o
  -2  20  -4      380.98      434.39     50.83 o
 -19  21  -4      374.53      409.04     34.09 o
 -16  21  -4       85.63       96.83     20.39 o
 -13  21  -4       58.57       89.26     16.77 o
 -10  21  -4     1015.48     1063.77     33.99 o
  -7  21  -4      100.46       99.36     24.50 o
  -4  21  -4       89.33      105.01     41.60 o
  -1  21  -4       82.02       82.51     44.42 o
 -21  22  -4      700.49      731.42     32.57 o
 -18  22  -4       32.73       29.45     19.27 o
 -15  22  -4        4.45       15.99     16.63 o
 -12  22  -4       91.30      101.58     18.60 o
  -9  22  -4       26.95       32.63     25.56 o
  -6  22  -4       71.97       76.90     38.71 o
  -3  22  -4       68.16       78.63     41.66 o
   0  22  -4      613.97      546.81    207.39 o
 -23  23  -4      352.16      258.24     46.63 o
 -20  23  -4       17.33       32.63     21.98 o
 -17  23  -4      118.92      119.34     25.79 o
 -14  23  -4       19.75       24.22     20.40 o
 -11  23  -4      212.32      237.45     26.19 o
  -8  23  -4       29.03       26.85     23.46 o
  -5  23  -4      426.43      464.86     53.88 o
  -2  23  -4      282.54      123.52     53.52 o
 -22  24  -4       11.16       13.35     18.39 o
 -19  24  -4      919.33      956.79     35.03 o
 -16  24  -4        6.14       -5.52     15.91 o
 -13  24  -4       69.64       71.66     14.24 o
 -10  24  -4      101.56       88.40     29.21 o
  -7  24  -4        3.42       19.02     35.00 o
  -4  24  -4      288.82      161.20     66.98 o
  -1  24  -4      179.93       87.49     46.07 o
 -24  25  -4       72.52       43.68     26.87 o
 -21  25  -4       95.56       95.19     27.98 o
 -18  25  -4       46.77       30.45     20.98 o
 -15  25  -4      183.26      152.18     21.36 o
 -12  25  -4      149.85      153.51     27.60 o
  -9  25  -4      129.13      121.30     23.63 o
  -6  25  -4      333.90      109.38     56.91 o
  -3  25  -4       15.26      -19.91     37.66 o
   0  25  -4       43.95       14.93     59.64 o
 -26  26  -4       52.88       24.72     43.21 o
 -23  26  -4        2.94       10.78     19.61 o
 -20  26  -4       93.54       74.54     26.33 o
 -17  26  -4       44.99       41.86     20.31 o
 -14  26  -4      256.54      210.24     35.90 o
 -11  26  -4      116.13       80.71     25.00 o
  -8  26  -4       11.79       -3.10     32.80 o
  -5  26  -4       23.05        0.86     37.31 o
  -2  26  -4        9.15       42.30     49.91 o
 -25  27  -4        5.29       41.56     23.41 o
 -22  27  -4       43.23       52.96     28.08 o
 -19  27  -4       65.27       59.56     21.77 o
 -16  27  -4      101.25      124.14     34.50 o
 -13  27  -4      409.39      390.36     98.69 o
 -10  27  -4       27.30       20.44     18.19 o
  -7  27  -4      106.77       62.55     49.34 o
  -4  27  -4       71.56      130.37     67.17 o
  -1  27  -4       26.68       37.71     45.35 o
 -27  28  -4       29.00       41.78     28.60 o
 -24  28  -4       61.16       41.22     28.22 o
 -21  28  -4        7.83      -16.29     20.12 o
 -18  28  -4       65.02       69.89     20.97 o
 -15  28  -4       27.18       21.59     24.84 o
 -12  28  -4      104.03       62.89     28.76 o
  -9  28  -4      137.71       67.72     42.23 o
  -6  28  -4       38.31       33.10     40.62 o
  -3  28  -4        4.32       87.11     55.39 o
   0  28  -4       49.64      109.29    142.48 o
 -29  29  -4       72.20      162.03     54.67 o
 -26  29  -4        9.45       27.18     25.78 o
 -23  29  -4       79.88       85.28     32.55 o
 -20  29  -4      268.86      320.86     45.50 o
 -17  29  -4      114.67      109.24     34.19 o
 -14  29  -4       37.99       51.28     27.58 o
 -11  29  -4       65.14       24.61     40.12 o
  -8  29  -4       51.67       72.72     43.46 o
  -5  29  -4       24.78       71.26     44.98 o
  -2  29  -4        8.73       91.81     53.44 o
 -28  30  -4       13.95       63.94     31.54 o
 -25  30  -4       20.85       26.78     26.80 o
 -22  30  -4       24.32       40.24     23.52 o
 -19  30  -4       82.96      122.42     34.56 o
 -16  30  -4        6.83        0.16     29.49 o
 -13  30  -4       64.48       28.36     35.64 o
 -10  30  -4      225.53      158.31     67.31 o
  -7  30  -4       12.65        3.50     34.01 o
  -4  30  -4        6.37       48.44     48.22 o
  -1  30  -4       75.42       35.89     79.15 o
 -27  31  -4       26.46       60.84     31.39 o
 -24  31  -4       44.49       45.36     32.06 o
 -21  31  -4       90.63       80.26     35.88 o
 -18  31  -4       57.56       33.20     35.33 o
 -15  31  -4        5.83        5.98     34.89 o
 -12  31  -4        3.97       32.97     42.44 o
  -9  31  -4       60.05       82.73     47.49 o
  -6  31  -4       13.02       15.94     43.13 o
  -3  31  -4       54.48       87.92     54.88 o
 -26  32  -4       93.08       85.87     43.40 o
 -23  32  -4       50.09       28.45     28.97 o
 -20  32  -4       11.62       53.62     30.20 o
 -17  32  -4        5.77        8.50     28.16 o
 -14  32  -4       30.79       12.21     37.71 o
 -11  32  -4        7.78       34.90     49.46 o
  -8  32  -4       25.69        3.32     53.44 o
 -22  33  -4        1.10       54.31     36.41 o
 -19  33  -4       50.23       76.48     32.87 o
 -16  33  -4        0.70       -4.33     46.00 o
 -13  33  -4       11.80       56.09     44.57 o
 -10  33  -4        0.75       37.10     36.24 o
 -18  34  -4        1.33       68.39     42.79 o
 -15  34  -4       12.03        1.97     42.12 o
  -1   2  -3    15309.25    14904.39     89.65 o
  -2   4  -3    38325.09    40076.09    219.58 o
  -4   5  -3    11540.01    11190.01     85.76 o
  -1   5  -3     6248.09     6173.92     52.01 o
  -3   6  -3    42462.28    41362.68    259.13 o
  -5   7  -3     7250.50     7030.69     66.94 o
  -2   7  -3    10352.61     9941.60     66.44 o
  -7   8  -3      361.49      343.42     14.10 o
  -4   8  -3    17960.88    17950.12    122.13 o
  -1   8  -3      451.31      472.74     14.55 o
  -6   9  -3     2646.75     2630.15     35.96 o
  -3   9  -3      310.97      292.45     15.22 o
  -8  10  -3      100.70      116.12     13.90 o
  -5  10  -3      868.24      886.35     22.56 o
  -2  10  -3       59.84       51.15     14.27 o
 -10  11  -3        5.38       18.04      9.40 o
  -7  11  -3     4384.11     4287.74     50.25 o
  -4  11  -3     1646.61     1513.55     31.94 o
  -1  11  -3      115.10      111.92     30.55 o
  -9  12  -3      552.67      656.20     22.41 o
  -6  12  -3    27949.56    28545.27    188.12 o
  -3  12  -3      536.30      555.68     22.67 o
 -11  13  -3      844.95      799.42     18.74 o
  -8  13  -3     5894.71     5530.77     60.57 o
  -5  13  -3     7670.76     7437.89     78.41 o
  -2  13  -3     1189.64     1126.13     42.60 o
 -13  14  -3     2515.52     2454.96     32.09 o
 -10  14  -3     1536.01     1486.76     31.13 o
  -7  14  -3    22472.11    22722.17    159.42 o
  -4  14  -3     1696.33     1675.06     36.32 o
  -1  14  -3     1361.03     1358.26     44.55 o
 -12  15  -3     6295.50     6081.66     59.16 o
  -9  15  -3     1101.54     1117.29     24.84 o
  -6  15  -3      241.81      278.24     25.60 o
  -3  15  -3     7171.68     7052.63     70.36 o
 -14  16  -3     3074.55     3022.20     35.33 o
 -11  16  -3     3096.56     3139.84     42.61 o
  -8  16  -3      833.14      818.27     22.32 o
  -5  16  -3     2338.73     2354.91     39.24 o
  -2  16  -3     3329.97     3555.18     66.07 o
 -16  17  -3     1286.43     1202.54     25.83 o
 -13  17  -3     4305.47     4169.71     49.47 o
 -10  17  -3      140.74      157.03     16.45 o
  -7  17  -3       16.73       18.15     16.23 o
  -4  17  -3     4195.92     4331.71     55.40 o
  -1  17  -3     1796.93     1817.48     57.29 o
 -15  18  -3     2077.10     2120.96     39.31 o
 -12  18  -3      631.25      604.75     28.09 o
  -9  18  -3      193.26      197.73     18.24 o
  -6  18  -3      822.14      864.92     29.54 o
  -3  18  -3     1497.46     1462.39     51.07 o
 -17  19  -3     1613.07     1560.36     40.51 o
 -14  19  -3       37.72       42.14     16.85 o
 -11  19  -3       22.54       15.81     16.52 o
  -8  19  -3       19.85       43.45     18.69 o
  -5  19  -3       92.74       85.26     22.60 o
  -2  19  -3     1180.38     1194.74     51.45 o
 -19  20  -3       19.05       32.58     16.15 o
 -16  20  -3      286.90      277.01     23.37 o
 -13  20  -3      334.64      353.30     28.90 o
 -10  20  -3       33.72       50.60     13.31 o
  -7  20  -3      346.88      377.94     25.58 o
  -4  20  -3      278.13      272.89     45.13 o
  -1  20  -3       42.70       30.42     34.55 o
 -18  21  -3     1807.32     1729.66     39.42 o
 -15  21  -3     1220.94     1249.40     34.34 o
 -12  21  -3        5.18        0.37     14.36 o
  -9  21  -3       32.09       36.94     19.37 o
  -6  21  -3     1421.03     1508.89     36.86 o
  -3  21  -3     1785.77     1859.00     64.87 o
 -20  22  -3      680.02      663.69     29.83 o
 -17  22  -3     2013.50     2026.29     41.96 o
 -14  22  -3      719.92      843.01     28.63 o
 -11  22  -3      716.00      786.61     31.52 o
  -8  22  -3      650.78      681.39     39.25 o
  -5  22  -3     1742.38     1827.89     67.92 o
  -2  22  -3      570.20      724.27     58.82 o
 -22  23  -3     1291.83     1321.97     36.42 o
 -19  23  -3       30.44       48.27     20.16 o
 -16  23  -3     1499.32     1568.48     37.31 o
 -13  23  -3      132.32      138.30     24.35 o
 -10  23  -3      190.48      166.09     28.28 o
  -7  23  -3     1373.95     1505.40     50.03 o
  -4  23  -3      211.90      243.86     43.40 o
  -1  23  -3     1087.62     1219.62     61.19 o
 -21  24  -3     1351.71     1403.72     40.05 o
 -18  24  -3      301.03      344.77     30.16 o
 -15  24  -3      612.21      732.70     29.95 o
 -12  24  -3     1005.08     1182.03     42.23 o
  -9  24  -3      554.92      647.11     32.56 o
  -6  24  -3      401.69      428.94     47.68 o
  -3  24  -3     1863.48     2075.02     73.48 o
 -23  25  -3      536.58      572.63     31.31 o
 -20  25  -3       32.87       61.09     25.81 o
 -17  25  -3      511.43      593.60     28.96 o
 -14  25  -3      640.81      712.18     32.79 o
 -11  25  -3      592.05      632.26     34.72 o
  -8  25  -3      620.25      674.02     39.30 o
  -5  25  -3       93.91       98.45     38.11 o
  -2  25  -3      329.90      333.49     94.60 o
 -25  26  -3      122.70       61.13     26.83 o
 -22  26  -3      326.64      385.22     32.85 o
 -19  26  -3       49.62       41.42     22.82 o
 -16  26  -3       29.04       42.24     21.03 o
 -13  26  -3     2892.32     3070.45     62.54 o
 -10  26  -3       61.70       57.75     25.17 o
  -7  26  -3       17.88       28.21     32.96 o
  -4  26  -3      249.07      179.00     85.70 o
  -1  26  -3      105.60      109.24     59.68 o
 -24  27  -3      333.72      390.56     31.84 o
 -21  27  -3       99.11      126.32     25.65 o
 -18  27  -3       31.55       10.76     20.82 o
 -15  27  -3      508.02      574.36     43.85 o
 -12  27  -3      563.33      730.41     44.96 o
  -9  27  -3       44.66       32.29     21.71 o
  -6  27  -3       84.51       26.58     42.80 o
  -3  27  -3      363.18      258.79     84.58 o
 -26  28  -3       54.52       43.69     29.16 o
 -23  28  -3       78.79       71.99     25.20 o
 -20  28  -3        0.78       -2.35     19.29 o
 -17  28  -3       46.49       28.10     25.39 o
 -14  28  -3       81.01       57.46     31.43 o
 -11  28  -3       49.54       41.72     30.59 o
  -8  28  -3        4.73       -3.98     33.15 o
  -5  28  -3      149.52      185.87     73.01 o
  -2  28  -3       20.21       71.31     47.40 o
 -28  29  -3        1.40       13.15     32.25 o
 -25  29  -3       22.86       16.98     21.40 o
 -22  29  -3      102.48       49.53     23.98 o
 -19  29  -3        4.28      -17.66     18.22 o
 -16  29  -3       27.73       17.96     26.09 o
 -13  29  -3       76.70       84.62     31.16 o
 -10  29  -3        6.68       25.28     32.79 o
  -7  29  -3       93.74       45.25     41.99 o
  -4  29  -3       16.39       24.24     45.13 o
  -1  29  -3        1.22       41.28     47.79 o
 -27  30  -3        6.69       27.49     26.55 o
 -24  30  -3       41.70       15.75     23.26 o
 -21  30  -3       12.96      -11.55     18.17 o
 -18  30  -3        2.20       10.73     18.92 o
 -15  30  -3      207.02      220.36     48.57 o
 -12  30  -3        0.68      -21.50     21.50 o
  -9  30  -3       18.76       -9.44     37.40 o
  -6  30  -3       52.70       42.19     39.47 o
  -3  30  -3        9.95       26.85     50.94 o
 -29  31  -3       26.25       49.39     32.86 o
 -26  31  -3      141.88       98.54     41.71 o
 -23  31  -3       40.56       31.87     24.44 o
 -20  31  -3       37.46       54.55     24.46 o
 -17  31  -3      117.18       85.72     34.84 o
 -14  31  -3       75.65       44.91     32.58 o
 -11  31  -3       52.33       10.86     34.63 o
  -8  31  -3       51.51       -7.79     37.96 o
  -5  31  -3      101.20       72.67     49.26 o
  -2  31  -3       26.65       51.76     48.84 o
 -28  32  -3       35.17        7.89     24.76 o
 -25  32  -3      245.42      164.37     66.12 o
 -22  32  -3       16.99       -0.88     18.01 o
 -19  32  -3       13.27        2.00     24.15 o
 -16  32  -3      336.42      385.50     83.73 o
 -13  32  -3       20.78      119.85     48.38 o
 -10  32  -3       26.94       63.15     45.00 o
  -7  32  -3      229.98      221.47    112.84 o
  -4  32  -3       13.17      -11.72     40.14 o
 -27  33  -3      252.38      180.73     56.00 o
 -24  33  -3        1.37       28.73     25.10 o
 -21  33  -3       44.48       39.55     32.09 o
 -18  33  -3       43.78       76.09     33.27 o
 -15  33  -3       72.79       50.62     36.81 o
 -12  33  -3       60.68       38.69     40.50 o
  -9  33  -3        4.68       17.38     43.42 o
  -6  33  -3      260.97      260.94     83.70 o
 -23  34  -3       68.58       88.32     37.74 o
 -20  34  -3       19.97       18.04     31.04 o
 -17  34  -3       78.52      109.70     43.82 o
 -14  34  -3       30.73       69.57     48.72 o
 -11  34  -3       50.29       75.05     47.73 o
 -22  35  -3       79.21       78.17     79.15 o
 -19  35  -3       27.86       19.61     28.69 o
 -16  35  -3       17.27       71.82     53.24 o
 -13  35  -3       74.76      169.76    106.55 o
  -1   1  -2    88955.05    90470.35    871.94 o
   0   2  -2    17634.97    19018.38    142.68 o
  -2   3  -2     8737.57     9098.92     64.11 o
  -4   4  -2    15897.03    16024.99    151.12 o
  -1   4  -2     2294.52     2138.07     28.12 o
  -3   5  -2    10582.60     9767.73     73.09 o
   0   5  -2    10313.85     9591.35     93.66 o
  -5   6  -2     2667.27     2325.15     31.51 o
  -2   6  -2    11556.67    10668.59     74.89 o
  -7   7  -2     2899.41     2980.14     44.21 o
  -4   7  -2    15556.49    15411.98    110.11 o
  -1   7  -2     1477.67     1424.60     26.12 o
  -6   8  -2     3383.12     3155.42     34.31 o
  -3   8  -2     4434.76     4387.08     41.53 o
   0   8  -2    11483.80    10463.46    138.58 o
  -8   9  -2    14848.05    14105.68     94.07 o
  -5   9  -2    18885.77    19142.03    139.74 o
  -2   9  -2    11580.13    11323.63     90.11 o
 -10  10  -2     7220.16     6932.74     76.98 o
  -7  10  -2     3749.70     3877.06     39.75 o
  -4  10  -2     3271.95     3186.33     33.67 o
  -1  10  -2     8908.62     8370.65     74.10 o
  -9  11  -2     6595.47     6276.68     50.94 o
  -6  11  -2     7531.74     7508.60     65.81 o
  -3  11  -2     8717.25     9242.84     80.31 o
   0  11  -2     8969.04     8791.67    127.35 o
 -11  12  -2     9949.00     9986.50     78.15 o
  -8  12  -2    15934.19    16414.32    121.86 o
  -5  12  -2      820.94      733.36     20.99 o
  -2  12  -2    12594.88    12520.94    101.15 o
 -13  13  -2      402.36      421.75     37.43 o
 -10  13  -2        9.40       21.85     14.45 o
  -7  13  -2     2986.31     2893.86     39.07 o
  -4  13  -2     8501.60     8443.85     76.00 o
  -1  13  -2      513.91      552.98     34.64 o
 -12  14  -2      331.72      289.84     17.28 o
  -9  14  -2     6904.07     7177.87     71.10 o
  -6  14  -2      872.59      840.20     25.23 o
  -3  14  -2      769.39      746.99     27.57 o
   0  14  -2      255.41      228.46     48.41 o
 -14  15  -2      537.94      506.17     21.63 o
 -11  15  -2     2798.62     2816.43     39.10 o
  -8  15  -2     3480.13     3382.62     40.29 o
  -5  15  -2     5229.17     5566.60     70.81 o
  -2  15  -2     1775.95     1808.11     50.60 o
 -16  16  -2      542.57      598.22     32.14 o
 -13  16  -2     3761.99     3643.43     43.66 o
 -10  16  -2      854.18      847.51     27.74 o
  -7  16  -2      918.97     1030.36     33.96 o
  -4  16  -2     3712.12     3693.34     54.98 o
  -1  16  -2      457.05      471.96     37.31 o
 -15  17  -2      222.50      278.27     19.39 o
 -12  17  -2     1144.89     1098.07     31.93 o
  -9  17  -2     2559.71     2591.18     38.76 o
  -6  17  -2      876.89      855.67     31.21 o
  -3  17  -2     1839.29     1852.18     53.60 o
   0  17  -2      980.38     1050.88     69.98 o
 -17  18  -2     1927.57     1922.20     32.97 o
 -14  18  -2     1346.07     1313.65     31.08 o
 -11  18  -2     2828.59     2696.49     43.02 o
  -8  18  -2     2843.10     2950.64     40.11 o
  -5  18  -2     1348.60     1416.21     35.42 o
  -2  18  -2      119.28      137.70     32.97 o
 -19  19  -2     6671.54     6718.72     91.67 o
 -16  19  -2       51.70       67.80     19.76 o
 -13  19  -2       62.97       33.26     20.42 o
 -10  19  -2     2486.21     2442.61     39.08 o
  -7  19  -2      643.00      672.23     30.48 o
  -4  19  -2      437.38      483.22     38.05 o
  -1  19  -2     3972.67     4146.83     94.40 o
 -18  20  -2     1753.83     1796.94     35.28 o
 -15  20  -2      764.70      832.47     29.24 o
 -12  20  -2     1055.39     1154.52     35.69 o
  -9  20  -2     2778.44     2682.68     50.43 o
  -6  20  -2      330.30      369.03     27.10 o
  -3  20  -2       31.48       45.75     30.38 o
   0  20  -2     5830.34     6437.07    206.90 o
 -20  21  -2     1522.99     1438.33     35.09 o
 -17  21  -2      272.74      298.38     30.17 o
 -14  21  -2      128.43      142.45     25.60 o
 -11  21  -2     2188.16     2225.80     39.04 o
  -8  21  -2      454.04      480.67     29.86 o
  -5  21  -2     1096.57     1265.75     49.31 o
  -2  21  -2      846.03      833.90     55.68 o
 -22  22  -2      417.26      423.53     43.29 o
 -19  22  -2      281.39      298.01     28.21 o
 -16  22  -2     1409.30     1551.66     36.99 o
 -13  22  -2      201.02      208.60     28.01 o
 -10  22  -2       87.80       49.47     22.28 o
  -7  22  -2      702.92      847.13     39.77 o
  -4  22  -2      354.48      352.40     44.66 o
  -1  22  -2      160.23      235.83     46.46 o
 -21  23  -2      158.23      186.22     31.17 o
 -18  23  -2      359.27      397.14     32.68 o
 -15  23  -2      850.53      898.36     37.51 o
 -12  23  -2      515.57      561.09     28.48 o
  -9  23  -2      320.90      331.45     30.02 o
  -6  23  -2      681.60      864.00     53.46 o
  -3  23  -2       75.59       72.92     36.13 o
   0  23  -2      466.23      412.82     65.47 o
 -23  24  -2      181.57      195.53     28.55 o
 -20  24  -2      144.51      169.40     28.90 o
 -17  24  -2       96.00      124.16     25.85 o
 -14  24  -2     1112.98     1094.82     39.38 o
 -11  24  -2      212.70      241.35     34.48 o
  -8  24  -2      312.46      246.85     27.94 o
  -5  24  -2      144.61      136.32     40.56 o
  -2  24  -2      132.45      116.93     43.74 o
 -25  25  -2       27.05       13.00     24.71 o
 -22  25  -2      310.77      288.41     33.16 o
 -19  25  -2       39.98       33.62     25.24 o
 -16  25  -2      156.78      202.39     28.13 o
 -13  25  -2      186.89      237.91     31.48 o
 -10  25  -2      419.99      431.17     34.72 o
  -7  25  -2       44.18       58.25     30.51 o
  -4  25  -2      411.33      471.82     49.02 o
  -1  25  -2       14.65      -22.19     34.00 o
 -24  26  -2       10.64       16.42     20.64 o
 -21  26  -2      156.61      121.51     29.18 o
 -18  26  -2      399.65      451.97     31.34 o
 -15  26  -2       22.18       24.58     22.12 o
 -12  26  -2        6.49       45.52     25.61 o
  -9  26  -2      373.37      458.62     33.53 o
  -6  26  -2       43.25       27.90     30.97 o
  -3  26  -2      250.80      260.36     54.60 o
   0  26  -2      114.46      146.14     75.43 o
 -26  27  -2      158.57      154.52     27.83 o
 -23  27  -2      323.21      329.38     34.00 o
 -20  27  -2      234.95      251.39     32.04 o
 -17  27  -2      166.49      134.56     29.50 o
 -14  27  -2      184.45      175.01     31.85 o
 -11  27  -2      438.20      441.94     38.00 o
  -8  27  -2      334.29      270.93     57.68 o
  -5  27  -2      121.95      118.40     43.14 o
  -2  27  -2       17.18       48.20     36.78 o
 -28  28  -2      157.62      148.03     48.40 o
 -25  28  -2       25.39       27.33     22.66 o
 -22  28  -2       26.84       40.24     23.16 o
 -19  28  -2      420.22      446.93     29.91 o
 -16  28  -2      262.73      261.74     28.09 o
 -13  28  -2      410.95      416.95     44.33 o
 -10  28  -2      335.76      297.27     46.46 o
  -7  28  -2      136.03       50.50     38.72 o
  -4  28  -2      292.15      243.32     94.93 o
  -1  28  -2      191.44      213.43     78.64 o
 -27  29  -2      103.82       84.35     26.03 o
 -24  29  -2      276.67      288.38     51.87 o
 -21  29  -2      137.06      111.76     25.52 o
 -18  29  -2      367.68      399.32     63.41 o
 -15  29  -2      387.98      408.90     44.86 o
 -12  29  -2       81.60      104.77     30.75 o
  -9  29  -2      342.25      176.00     79.84 o
  -6  29  -2      145.48       89.53     41.74 o
  -3  29  -2       25.47       -7.09     32.71 o
   0  29  -2      106.31      226.31     69.38 o
 -29  30  -2       95.73       18.47     28.52 o
 -26  30  -2       40.23       31.63     26.08 o
 -23  30  -2       46.16       41.37     22.65 o
 -20  30  -2      286.26      231.75     44.19 o
 -17  30  -2       60.59       85.09     31.58 o
 -14  30  -2       37.51       58.28     28.43 o
 -11  30  -2      271.29      317.39     53.86 o
  -8  30  -2       85.54      165.73     71.16 o
  -5  30  -2      156.26       92.79     50.85 o
  -2  30  -2       21.61       -2.62     37.49 o
 -31  31  -2       73.15       51.80     42.47 o
 -28  31  -2       71.93       68.56     28.28 o
 -25  31  -2       35.95       24.05     23.46 o
 -22  31  -2       38.11       44.86     23.88 o
 -19  31  -2       76.61       78.81     26.61 o
 -16  31  -2      189.80      213.22     38.40 o
 -13  31  -2       18.17       10.69     24.73 o
 -10  31  -2      183.29      114.64     42.17 o
  -7  31  -2       39.73       34.77     38.60 o
  -4  31  -2      101.71       20.48     43.18 o
  -1  31  -2      138.29      109.79     54.51 o
 -30  32  -2       16.15       42.58     28.62 o
 -27  32  -2       42.77        7.34     24.72 o
 -24  32  -2       30.62       52.65     25.44 o
 -21  32  -2      108.93       83.88     31.24 o
 -18  32  -2       32.09       72.37     32.84 o
 -15  32  -2      124.85      121.77     38.74 o
 -12  32  -2       49.82       36.46     32.12 o
  -9  32  -2       50.31       48.89     52.97 o
  -6  32  -2       12.00        4.56     39.93 o
  -3  32  -2        5.83       36.88     43.51 o
 -29  33  -2       38.22      101.44     33.01 o
 -26  33  -2        7.64       18.48     29.72 o
 -23  33  -2       18.57       34.25     23.79 o
 -20  33  -2        6.33       30.06     29.45 o
 -17  33  -2       39.69       75.29     33.27 o
 -14  33  -2       23.31        2.77     29.97 o
 -11  33  -2        1.16       33.20     38.08 o
  -8  33  -2        4.79      -24.01     31.61 o
  -5  33  -2       86.13      112.51     69.61 o
 -25  34  -2       41.17       30.39     26.27 o
 -22  34  -2       32.43       58.58     27.54 o
 -19  34  -2        4.58       34.80     30.14 o
 -16  34  -2        0.68       37.27     32.05 o
 -13  34  -2        8.31       21.93     35.71 o
 -10  34  -2       42.39      103.13     44.11 o
  -7  34  -2       15.41       34.04     45.37 o
 -24  35  -2       44.65       48.94     30.02 o
 -21  35  -2       66.93      108.15     34.32 o
 -18  35  -2        1.77       27.37     34.86 o
 -15  35  -2       45.35       78.27     34.85 o
 -12  35  -2       45.03       70.50     44.98 o
 -20  36  -2        8.17       59.59     44.37 o
 -17  36  -2        5.86       79.74     38.51 o
  -1   3  -1   119376.45   119378.25   1750.76 o
  -3   4  -1    19015.73    17341.62    120.19 o
  -2   5  -1    32019.51    32327.55    463.76 o
  -4   6  -1    38538.43    39482.78    255.94 o
  -1   6  -1     4811.76     4901.40     46.99 o
  -6   7  -1    12553.43    12560.09     87.75 o
  -3   7  -1    34232.24    33085.88    197.29 o
  -5   8  -1     2358.98     2590.40     34.89 o
  -2   8  -1    13170.92    13286.53     99.15 o
  -7   9  -1     2826.23     2719.99     33.15 o
  -4   9  -1    31181.96    32106.37    205.25 o
  -1   9  -1     1137.86     1084.29     25.94 o
  -9  10  -1      419.97      402.08     23.34 o
  -6  10  -1     6197.84     6436.07     60.79 o
  -3  10  -1     9153.87     9257.44     85.55 o
  -8  11  -1    24219.14    24666.96    172.80 o
  -5  11  -1     4414.49     4043.13     44.21 o
  -2  11  -1     1642.67     1668.16     33.50 o
 -10  12  -1     2343.67     2327.07     30.93 o
  -7  12  -1    15974.32    16002.49    121.93 o
  -4  12  -1    18152.50    18447.35    136.82 o
  -1  12  -1     2770.95     2814.75     49.93 o
 -12  13  -1      798.48      715.70     25.48 o
  -9  13  -1      550.13      576.54     27.94 o
  -6  13  -1    41593.53    44762.47    270.32 o
  -3  13  -1     1580.92     1486.01     33.24 o
 -11  14  -1     5643.64     5218.80     50.14 o
  -8  14  -1     2699.95     2915.11     40.88 o
  -5  14  -1     8040.72     8600.61     78.33 o
  -2  14  -1     2442.05     2333.25     47.85 o
 -13  15  -1     5218.10     5062.47     50.53 o
 -10  15  -1     7519.02     7778.18     74.90 o
  -7  15  -1    13087.99    12811.42     99.82 o
  -4  15  -1     5673.53     5779.34     67.32 o
  -1  15  -1     2198.29     2210.64     49.15 o
 -15  16  -1      395.04      363.70     20.79 o
 -12  16  -1     4292.85     4328.40     50.49 o
  -9  16  -1     5066.14     5252.45     57.36 o
  -6  16  -1       34.19       49.68     20.46 o
  -3  16  -1     7764.53     7769.73     79.54 o
 -14  17  -1     3063.38     2920.52     41.22 o
 -11  17  -1     1433.44     1598.25     36.10 o
  -8  17  -1     2385.49     2622.61     39.14 o
  -5  17  -1     1052.70     1005.39     33.46 o
  -2  17  -1      370.18      422.33     36.94 o
 -16  18  -1     4503.83     4435.37     48.69 o
 -13  18  -1     2050.13     1995.63     37.06 o
 -10  18  -1      209.94      254.23     22.07 o
  -7  18  -1      448.43      514.31     25.62 o
  -4  18  -1     1859.09     1773.77     37.39 o
  -1  18  -1     4890.06     4966.52     76.89 o
 -18  19  -1      877.68      849.25     30.61 o
 -15  19  -1        9.42       14.20     16.32 o
 -12  19  -1      158.61      194.68     25.19 o
  -9  19  -1      275.42      294.40     21.61 o
  -6  19  -1       83.84      107.50     21.10 o
  -3  19  -1     1419.82     1504.22     48.93 o
 -17  20  -1     2851.18     2757.91     45.09 o
 -14  20  -1      592.22      694.16     29.03 o
 -11  20  -1      110.31      140.25     22.13 o
  -8  20  -1      370.56      458.66     33.59 o
  -5  20  -1      440.32      486.19     28.26 o
  -2  20  -1     2024.00     2061.51     58.05 o
 -19  21  -1     1669.17     1684.21     41.41 o
 -16  21  -1      302.38      303.30     25.40 o
 -13  21  -1      299.54      349.81     28.98 o
 -10  21  -1      195.73      231.69     26.46 o
  -7  21  -1      375.87      381.73     28.43 o
  -4  21  -1     1270.89     1227.25     47.74 o
  -1  21  -1      609.48      689.63     47.04 o
 -21  22  -1     1717.99     1684.07     36.85 o
 -18  22  -1     1433.98     1467.80     36.88 o
 -15  22  -1     1964.92     1924.87     45.20 o
 -12  22  -1      802.09      829.86     30.26 o
  -9  22  -1       89.50       87.32     27.54 o
  -6  22  -1     2751.91     2907.02     50.62 o
  -3  22  -1     1608.13     1701.26     78.91 o
 -20  23  -1      218.43      192.21     28.49 o
 -17  23  -1     1401.51     1443.73     36.63 o
 -14  23  -1      656.67      612.04     30.53 o
 -11  23  -1     2522.20     2611.74     56.80 o
  -8  23  -1     1679.65     1838.94     54.12 o
  -5  23  -1      129.96      149.33     32.14 o
  -2  23  -1     1818.20     1834.70     64.00 o
 -22  24  -1      805.57      805.10     36.01 o
 -19  24  -1      161.39      137.03     25.60 o
 -16  24  -1      541.85      637.99     34.21 o
 -13  24  -1      196.85      207.11     26.64 o
 -10  24  -1      277.17      305.17     30.94 o
  -7  24  -1      385.42      356.85     33.19 o
  -4  24  -1       89.64      102.25     33.91 o
  -1  24  -1      353.70      344.95     50.08 o
 -24  25  -1       97.79       79.76     26.51 o
 -21  25  -1      869.44      924.30     35.47 o
 -18  25  -1      165.48      145.31     25.51 o
 -15  25  -1      199.83      242.41     27.32 o
 -12  25  -1     1094.57     1092.31     40.86 o
  -9  25  -1       87.75       51.46     27.10 o
  -6  25  -1      183.92      201.07     36.06 o
  -3  25  -1     1545.20     1632.43     58.42 o
 -23  26  -1      484.67      542.73     40.17 o
 -20  26  -1       72.54       43.12     26.80 o
 -17  26  -1       40.55       61.87     20.92 o
 -14  26  -1      888.50     1046.67     45.80 o
 -11  26  -1      525.64      647.98     45.08 o
  -8  26  -1      180.82      208.90     30.63 o
  -5  26  -1      175.32      206.38     37.12 o
  -2  26  -1      119.39      107.59     39.65 o
 -25  27  -1       75.57       75.32     29.09 o
 -22  27  -1       84.56       95.91     29.22 o
 -19  27  -1      175.42      180.55     27.17 o
 -16  27  -1     1290.03     1372.58     40.83 o
 -13  27  -1      556.77      659.99     39.66 o
 -10  27  -1       72.05       49.81     28.04 o
  -7  27  -1       27.26       17.38     30.54 o
  -4  27  -1      228.55      209.05     39.67 o
  -1  27  -1       20.73       -1.28     34.57 o
 -27  28  -1       46.94       16.96     28.03 o
 -24  28  -1      269.94      207.28     36.49 o
 -21  28  -1        0.57       -4.68     22.01 o
 -18  28  -1       13.14       28.01     21.48 o
 -15  28  -1       14.02       22.13     22.78 o
 -12  28  -1      480.00      495.16     59.64 o
  -9  28  -1       78.49       66.24     39.35 o
  -6  28  -1       11.26      -11.92     32.20 o
  -3  28  -1      160.84      109.84     41.84 o
 -26  29  -1        2.18       -3.40     24.01 o
 -23  29  -1       22.71       14.76     23.86 o
 -20  29  -1        3.90       16.51     23.67 o
 -17  29  -1       58.16       32.81     27.88 o
 -14  29  -1      279.17      262.67     51.03 o
 -11  29  -1        0.09      -18.61     27.21 o
  -8  29  -1       13.18       41.26     35.02 o
  -5  29  -1      100.87       74.97     36.55 o
  -2  29  -1        6.28       63.12     34.00 o
 -28  30  -1        6.45       -2.09     23.16 o
 -25  30  -1       19.13       18.12     24.35 o
 -22  30  -1      224.75      232.98     30.18 o
 -19  30  -1        5.57        6.91     22.81 o
 -16  30  -1       39.87       31.38     34.99 o
 -13  30  -1       18.88       16.84     29.81 o
 -10  30  -1       18.36        5.50     31.48 o
  -7  30  -1      193.62      127.00     52.40 o
  -4  30  -1       95.56      175.72     59.34 o
  -1  30  -1        6.40       37.29     35.62 o
 -30  31  -1       15.73      -15.14     32.18 o
 -27  31  -1       90.02       69.71     31.84 o
 -24  31  -1      350.03      375.80     60.44 o
 -21  31  -1       13.99       45.47     24.64 o
 -18  31  -1       17.14       13.53     24.08 o
 -15  31  -1      110.30      119.13     35.34 o
 -12  31  -1       20.23       21.00     27.12 o
  -9  31  -1      122.04       89.30     45.14 o
  -6  31  -1      113.00       77.97     40.09 o
  -3  31  -1       46.73       33.95     41.07 o
 -29  32  -1       14.20       29.79     25.21 o
 -26  32  -1      134.74       83.92     41.26 o
 -23  32  -1        9.80       17.76     22.70 o
 -20  32  -1       47.19       28.51     24.55 o
 -17  32  -1       93.01      109.29     34.50 o
 -14  32  -1       42.41       53.94     29.68 o
 -11  32  -1       84.73       80.29     39.07 o
  -8  32  -1       36.70       15.77     42.63 o
  -5  32  -1       25.84       58.27     45.59 o
  -2  32  -1       63.43      119.65     44.01 o
 -28  33  -1       45.23       13.12     23.77 o
 -25  33  -1       31.36       -3.80     20.16 o
 -22  33  -1      146.71      112.18     31.75 o
 -19  33  -1        5.85      -18.24     35.97 o
 -16  33  -1       91.31       80.17     36.52 o
 -13  33  -1       35.80        3.72     31.87 o
 -10  33  -1      101.04       87.60     47.59 o
  -7  33  -1      163.82      198.28     64.01 o
  -4  33  -1      132.80       77.89     54.69 o
 -27  34  -1      101.37       39.97     25.41 o
 -24  34  -1      100.50       90.41     28.89 o
 -21  34  -1      105.07      180.59     37.78 o
 -18  34  -1       19.66       38.59     28.80 o
 -15  34  -1        2.47       -2.78     29.10 o
 -12  34  -1      109.35       82.52     43.58 o
  -9  34  -1        3.67       28.73     42.12 o
  -6  34  -1        2.03       30.54     48.51 o
 -26  35  -1      105.78       66.73     30.24 o
 -23  35  -1       34.99       50.29     25.46 o
 -20  35  -1        7.05       43.94     31.18 o
 -17  35  -1       24.84       82.29     33.54 o
 -14  35  -1       23.16       -6.84     30.94 o
 -11  35  -1       28.42      120.89     47.98 o
 -22  36  -1        0.12       -8.85     32.82 o
 -19  36  -1       36.42       74.96     32.24 o
 -16  36  -1       57.30      100.98     40.37 o
 -13  36  -1       32.19       77.34     47.87 o
  -4   5   0    27903.97    25004.66    145.66 o
  -1   5   0    27801.83    25131.10    155.98 o
  -6   6   0     1227.93     1288.06     34.17 o
  -3   6   0   199740.89   211730.73   1413.26 o
   0   6   0     1269.60     1289.47     43.06 o
  -5   7   0    11532.05    11009.71     78.71 o
  -2   7   0    11591.46    11155.63     91.75 o
  -7   8   0    20757.28    20072.78    131.80 o
  -4   8   0     9776.15     9459.74     78.08 o
  -1   8   0    20842.95    20087.45    146.47 o
  -9   9   0    66719.00    64904.10    575.44 o
  -6   9   0      947.49      842.88     31.40 o
  -3   9   0      935.58      846.14     29.69 o
   0   9   0    66709.02    65707.80    685.38 o
  -8  10   0    14810.41    13507.34     99.85 o
  -5  10   0    54350.87    59286.48    395.06 o
  -2  10   0    14630.98    13484.52    104.44 o
 -10  11   0    24965.36    24712.76    164.25 o
  -7  11   0     3080.08     3279.18     46.24 o
  -4  11   0     3082.01     3272.85     41.71 o
  -1  11   0    25059.46    25055.97    195.33 o
 -12  12   0     5472.27     5218.80     79.04 o
  -9  12   0     6918.09     6834.97     63.83 o
  -6  12   0       18.21        1.79     14.39 o
  -3  12   0     6942.03     6987.21     64.31 o
   0  12   0     5385.48     5275.31    104.22 o
 -11  13   0     3939.17     3907.92     40.32 o
  -8  13   0       47.83       48.74     17.68 o
  -5  13   0       69.99       72.92     19.30 o
  -2  13   0     3943.70     3911.91     48.58 o
 -13  14   0      177.69      202.70     16.15 o
 -10  14   0     5887.52     6031.53     62.78 o
  -7  14   0     1114.31      992.96     26.53 o
  -4  14   0     5927.38     5969.88     57.08 o
  -1  14   0      162.68      169.22     26.08 o
 -15  15   0     2129.13     2017.14     51.20 o
 -12  15   0    10929.88    10941.66     86.92 o
  -9  15   0    12363.52    12941.94    103.12 o
  -6  15   0    12353.91    12977.53    105.28 o
  -3  15   0    10941.96    11077.87     93.87 o
   0  15   0     2142.86     2087.62     60.92 o
 -14  16   0     5867.08     5762.14     52.87 o
 -11  16   0     4310.82     4290.71     53.86 o
  -8  16   0      218.25      111.26     20.82 o
  -5  16   0     4299.25     4270.99     49.05 o
  -2  16   0     5877.30     5889.23     79.76 o
 -16  17   0      919.73      867.05     27.94 o
 -13  17   0     5262.63     5199.82     52.42 o
 -10  17   0     5876.91     5911.50     63.31 o
  -7  17   0     5856.42     5930.80     67.57 o
  -4  17   0     5255.49     5198.48     56.14 o
  -1  17   0      913.70      910.82     37.85 o
 -18  18   0    13604.54    13247.19    135.77 o
 -15  18   0      471.35      502.87     26.63 o
 -12  18   0      638.78      599.98     28.16 o
  -9  18   0    14441.50    14526.06    120.03 o
  -6  18   0      636.23      631.76     28.32 o
  -3  18   0      465.77      516.33     36.62 o
   0  18   0    13656.10    13460.40    191.20 o
 -17  19   0       64.42       70.00     19.52 o
 -14  19   0      618.31      653.42     25.32 o
 -11  19   0     4646.35     4457.17     52.71 o
  -8  19   0     4662.73     4511.22     63.74 o
  -5  19   0      623.96      668.16     28.10 o
  -2  19   0       51.58       49.61     30.77 o
 -19  20   0    25752.38    26385.71    194.66 o
 -16  20   0       65.28       67.03     20.97 o
 -13  20   0       13.85       16.24     20.16 o
 -10  20   0     4941.88     5087.87     58.43 o
  -7  20   0       13.66       17.04     22.06 o
  -4  20   0       67.05       65.03     25.63 o
  -1  20   0    25740.58    26599.28    282.25 o
 -21  21   0      953.56      951.93     43.85 o
 -18  21   0      890.46      842.77     32.55 o
 -15  21   0     2302.27     2305.42     40.32 o
 -12  21   0     1930.07     2001.38     40.36 o
  -9  21   0     1922.00     2058.34     43.76 o
  -6  21   0     2302.73     2292.59     48.01 o
  -3  21   0      890.12      828.55     44.54 o
   0  21   0      945.73      948.48     63.63 o
 -20  22   0      820.76      772.91     34.38 o
 -17  22   0     2075.45     2120.59     44.39 o
 -14  22   0        9.09       33.45     20.18 o
 -11  22   0      329.09      350.78     29.72 o
  -8  22   0        7.36       22.01     24.25 o
  -5  22   0     2071.99     2140.91     56.08 o
  -2  22   0      830.66      814.95     42.57 o
 -22  23   0       61.79       66.24     18.51 o
 -19  23   0      518.61      468.47     26.88 o
 -16  23   0     2801.00     2933.36     48.06 o
 -13  23   0        1.48       29.57     18.54 o
 -10  23   0        1.55       -0.60     20.65 o
  -7  23   0     2799.41     2941.67     55.41 o
  -4  23   0      517.16      538.60     37.94 o
  -1  23   0       61.80       59.03     30.60 o
 -24  24   0     1014.57      945.22     41.53 o
 -21  24   0      673.58      687.80     34.24 o
 -18  24   0       13.25       20.35     17.97 o
 -15  24   0     1189.13     1167.08     38.80 o
 -12  24   0      185.89      214.23     29.48 o
  -9  24   0     1186.40     1135.19     39.56 o
  -6  24   0       11.96      -17.13     28.32 o
  -3  24   0      678.71      762.71     42.45 o
   0  24   0     1016.48      947.35     75.02 o
 -23  25   0      428.40      468.66     25.32 o
 -20  25   0       23.07       28.04     21.71 o
 -17  25   0      212.55      207.85     26.05 o
 -14  25   0     1003.64     1043.18     35.46 o
 -11  25   0     1000.09     1035.17     47.75 o
  -8  25   0      212.49      200.54     31.50 o
  -5  25   0       23.33       51.23     29.75 o
  -2  25   0      426.04      483.78     40.91 o
 -25  26   0       27.74       17.02     17.90 o
 -22  26   0     1162.89     1239.16     39.66 o
 -19  26   0       87.34       99.26     22.29 o
 -16  26   0       86.24       79.62     26.36 o
 -13  26   0       37.34       -0.61     21.52 o
 -10  26   0       84.20       93.51     28.71 o
  -7  26   0       88.63       97.57     39.81 o
  -4  26   0     1162.96     1331.36     55.20 o
  -1  26   0       26.80       11.99     28.10 o
 -27  27   0      625.80      736.74     52.77 o
 -24  27   0       91.63       30.87     18.88 o
 -21  27   0        4.63       31.36     23.48 o
 -18  27   0     1541.68     1646.22     42.60 o
 -15  27   0      161.07      172.90     30.05 o
 -12  27   0      161.78      191.85     31.52 o
  -9  27   0     1545.26     1686.80     53.02 o
  -6  27   0        4.09       -1.16     34.20 o
  -3  27   0       91.46       64.62     30.24 o
   0  27   0      630.47      599.49    134.06 o
 -26  28   0      175.79       55.37     29.83 o
 -23  28   0       62.27       43.05     22.31 o
 -20  28   0      597.32      723.78     33.03 o
 -17  28   0      760.63      849.94     39.56 o
 -14  28   0     1109.28     1193.66     49.45 o
 -11  28   0      763.50      835.63     42.81 o
  -8  28   0      592.28      688.19     53.41 o
  -5  28   0       63.47       41.25     36.28 o
  -2  28   0      176.72      159.70     44.71 o
 -28  29   0      153.23       34.19     23.75 o
 -25  29   0      508.51      590.09     33.46 o
 -22  29   0        8.05       11.89     21.61 o
 -19  29   0      492.08      651.52     33.90 o
 -16  29   0        8.71       34.72     27.93 o
 -13  29   0        8.32       26.57     26.39 o
 -10  29   0      488.39      565.59     84.10 o
  -7  29   0        8.42       23.04     36.46 o
  -4  29   0      508.43      435.51    139.10 o
  -1  29   0      150.27      122.07     41.36 o
 -30  30   0      104.79       31.70     31.70 o
 -27  30   0        5.41       11.34     19.31 o
 -24  30   0      438.54      481.00     42.57 o
 -21  30   0      144.21      146.05     27.57 o
 -18  30   0      531.70      534.89     43.40 o
 -15  30   0     1245.56     1319.51     55.84 o
 -12  30   0      529.92      439.39    125.29 o
  -9  30   0      148.93      104.50     40.52 o
  -6  30   0      439.74      404.24    122.12 o
  -3  30   0        5.30       21.74     34.83 o
   0  30   0      105.50      111.65     55.56 o
 -29  31   0      174.57       63.67     27.89 o
 -26  31   0       17.67       14.36     19.31 o
 -23  31   0       35.66        8.60     20.02 o
 -20  31   0      210.55      237.59     34.80 o
 -17  31   0        8.92       20.50     28.77 o
 -14  31   0        8.60        6.52     30.29 o
 -11  31   0      212.25      166.27     60.23 o
  -8  31   0       35.54       -8.71     28.67 o
  -5  31   0       17.00       23.80     35.70 o
  -2  31   0      175.30       95.54     43.97 o
 -31  32   0       92.51      143.21     67.38 o
 -28  32   0        2.70       13.20     20.20 o
 -25  32   0      106.53       61.62     27.34 o
 -22  32   0      183.76      171.41     44.89 o
 -19  32   0       33.82       19.65     27.39 o
 -16  32   0      368.70      418.03     49.17 o
 -13  32   0       33.76       17.72     31.40 o
 -10  32   0      182.51       93.55     43.64 o
  -7  32   0      105.97       70.66     46.41 o
  -4  32   0        2.38      -10.79     36.91 o
  -1  32   0       92.67       60.45     46.64 o
 -30  33   0       11.17       15.32     45.75 o
 -27  33   0       29.90       23.66     22.20 o
 -24  33   0       23.09       10.63     23.73 o
 -21  33   0        1.64       16.99     19.43 o
 -18  33   0       17.30       33.80     31.79 o
 -15  33   0       17.49       34.18     29.69 o
 -12  33   0        1.62      -17.74     27.37 o
  -9  33   0       22.92       16.23     33.73 o
  -6  33   0       30.67       16.85     40.65 o
  -3  33   0       11.29       29.64     38.73 o
 -29  34   0      273.05      156.37     47.90 o
 -26  34   0      118.66       90.24     32.33 o
 -23  34   0      152.96      109.15     39.80 o
 -20  34   0        1.93       21.21     22.81 o
 -17  34   0       56.18      102.56     38.32 o
 -14  34   0        2.17       -6.32     28.58 o
 -11  34   0      152.26      126.15     46.89 o
  -8  34   0      118.35       97.65     45.53 o
  -5  34   0      273.80      304.75     83.49 o
 -25  35   0       36.53       65.23     31.71 o
 -22  35   0      213.42      136.05     42.71 o
 -19  35   0        4.74       35.22     28.10 o
 -16  35   0        4.83       25.06     38.70 o
 -13  35   0      212.86      118.03     46.50 o
 -10  35   0       36.03      -16.60     44.11 o
 -24  36   0       14.58       37.07     40.93 o
 -21  36   0       31.81        2.28     31.22 o
 -18  36   0        0.68       54.21     35.41 o
 -15  36   0       32.00        8.03     31.24 o
 -12  36   0       14.98       64.18     43.90 o
  -2   3   1   119109.82   119541.16   1731.41 o
  -1   4   1    18976.65    17187.82    129.80 o
  -3   5   1    31499.22    31760.49    435.89 o
  -5   6   1     4973.93     5022.19     38.22 o
  -2   6   1    37879.89    38425.21    350.46 o
  -4   7   1    33018.42    31869.35    209.12 o
  -1   7   1    12719.49    12691.53     92.58 o
  -6   8   1    13494.64    13609.57    100.98 o
  -3   8   1     2388.39     2677.22     37.27 o
  -8   9   1     1141.80     1086.79     18.57 o
  -5   9   1    31040.26    31835.92    214.93 o
  -2   9   1     2888.84     2701.65     37.28 o
  -7  10   1     9172.22     9327.22     73.36 o
  -4  10   1     6294.65     6533.51     60.48 o
  -1  10   1      420.42      394.52     22.51 o
  -9  11   1     1646.51     1632.75     25.16 o
  -6  11   1     4459.00     4153.27     46.27 o
  -3  11   1    24288.58    24667.69    172.81 o
 -11  12   1     2816.57     2846.40     30.50 o
  -8  12   1    18250.91    18570.72    139.01 o
  -5  12   1    15520.72    15441.66    113.49 o
  -2  12   1     2386.78     2376.57     35.11 o
 -10  13   1     1610.79     1498.49     26.60 o
  -7  13   1    40326.32    43259.01    280.49 o
  -4  13   1      582.85      610.38     28.81 o
  -1  13   1      826.82      741.57     28.23 o
 -12  14   1     2373.51     2247.22     27.56 o
  -9  14   1     8098.78     8594.12     73.83 o
  -6  14   1     2468.94     2619.77     41.50 o
  -3  14   1     5596.69     5171.70     56.33 o
 -14  15   1     2202.19     2117.82     28.82 o
 -11  15   1     5523.81     5615.45     51.95 o
  -8  15   1    13182.77    12921.01     98.95 o
  -5  15   1     7481.56     7823.15     77.35 o
  -2  15   1     5067.15     4907.92     54.57 o
 -13  16   1     7553.36     7420.74     64.51 o
 -10  16   1       37.24       38.93     17.41 o
  -7  16   1     5114.06     5326.35     61.66 o
  -4  16   1     4086.55     4171.97     52.42 o
  -1  16   1      418.17      392.54     24.64 o
 -15  17   1      412.14      387.54     19.68 o
 -12  17   1     1046.58      971.17     28.34 o
  -9  17   1     2396.33     2621.74     37.60 o
  -6  17   1     1500.73     1651.42     37.43 o
  -3  17   1     3085.46     2935.19     56.37 o
 -17  18   1     4857.08     4630.98     47.35 o
 -14  18   1     1875.18     1818.22     31.05 o
 -11  18   1      461.88      571.74     24.52 o
  -8  18   1      208.00      244.93     27.61 o
  -5  18   1     2041.30     1949.60     40.22 o
  -2  18   1     4436.81     4395.35     61.38 o
 -16  19   1     1395.51     1467.98     29.24 o
 -13  19   1       81.61      107.33     21.21 o
 -10  19   1      276.17      319.39     22.91 o
  -7  19   1      157.62      165.28     25.84 o
  -4  19   1        8.24        3.21     19.02 o
  -1  19   1      867.75      846.21     36.74 o
 -18  20   1     2021.55     2061.16     38.67 o
 -15  20   1      434.97      467.94     24.17 o
 -12  20   1      378.37      391.02     23.02 o
  -9  20   1      110.25      139.15     28.40 o
  -6  20   1      586.65      632.49     30.15 o
  -3  20   1     2859.73     2799.67     56.74 o
 -20  21   1      617.60      667.77     24.46 o
 -17  21   1     1235.24     1212.42     29.72 o
 -14  21   1      361.35      415.61     23.56 o
 -11  21   1      201.70      223.14     29.18 o
  -8  21   1      305.88      352.25     30.75 o
  -5  21   1      287.10      310.29     33.25 o
  -2  21   1     1685.23     1750.62     45.75 o
 -19  22   1     1616.30     1592.13     33.79 o
 -16  22   1     2693.46     2864.32     42.76 o
 -13  22   1       90.74       75.00     22.42 o
 -10  22   1      804.83      836.92     31.39 o
  -7  22   1     1908.48     1813.74     41.85 o
  -4  22   1     1401.86     1475.09     45.35 o
  -1  22   1     1700.11     1640.84     46.53 o
 -21  23   1     1770.40     1670.97     30.34 o
 -18  23   1      126.66      130.31     27.13 o
 -15  23   1     1652.49     1823.07     35.08 o
 -12  23   1     2529.12     2631.51     46.68 o
  -9  23   1      656.43      658.86     35.59 o
  -6  23   1     1381.99     1460.46     49.28 o
  -3  23   1      204.05      227.12     34.46 o
 -23  24   1      342.02      362.58     23.33 o
 -20  24   1       81.17       95.35     20.30 o
 -17  24   1      391.91      429.79     24.45 o
 -14  24   1      279.62      305.12     25.67 o
 -11  24   1      195.50      258.95     28.88 o
  -8  24   1      537.51      635.97     35.44 o
  -5  24   1      161.14      146.96     32.81 o
  -2  24   1      761.27      864.63     43.56 o
 -22  25   1     1519.51     1561.90     32.63 o
 -19  25   1      182.22      163.66     24.78 o
 -16  25   1       86.40       77.82     22.07 o
 -13  25   1     1037.74     1084.23     47.48 o
 -10  25   1      204.70      280.56     29.95 o
  -7  25   1      177.49      173.16     30.54 o
  -4  25   1      858.33      939.24     46.61 o
  -1  25   1      101.27      119.92     30.65 o
 -24  26   1      127.45       85.05     19.55 o
 -21  26   1      175.35      206.19     21.60 o
 -18  26   1      187.72      217.19     22.61 o
 -15  26   1      534.15      651.48     40.27 o
 -12  26   1      847.24      995.03     42.47 o
  -9  26   1       44.08       54.54     24.74 o
  -6  26   1       73.88       85.28     29.03 o
  -3  26   1      476.31      498.51     40.98 o
 -26  27   1       22.53       16.97     18.27 o
 -23  27   1      219.34      210.68     21.83 o
 -20  27   1       26.87        9.20     17.27 o
 -17  27   1       71.79       46.46     20.90 o
 -14  27   1      519.13      622.83     35.72 o
 -11  27   1     1294.57     1343.98     42.92 o
  -8  27   1      175.38      178.84     32.24 o
  -5  27   1       80.46       75.03     33.18 o
  -2  27   1       77.47       83.89     33.79 o
 -25  28   1      160.45      140.56     22.07 o
 -22  28   1       11.15       25.36     19.60 o
 -19  28   1       78.77       68.45     21.30 o
 -16  28   1      481.55      533.97     39.91 o
 -13  28   1       15.22       -6.85     22.99 o
 -10  28   1       13.17       39.17     26.94 o
  -7  28   1        0.58        9.93     24.05 o
  -4  28   1      267.77      194.34     52.60 o
  -1  28   1       47.92       70.68     32.78 o
 -27  29   1        6.84        6.51     17.85 o
 -24  29   1      101.72       38.69     19.36 o
 -21  29   1       12.84       11.01     19.29 o
 -18  29   1        0.05        2.19     16.86 o
 -15  29   1      277.79      282.48     34.93 o
 -12  29   1       58.27       47.60     33.93 o
  -9  29   1        3.87       -5.56     28.46 o
  -6  29   1       22.20        9.84     29.66 o
  -3  29   1        1.99      -33.88     34.86 o
 -29  30   1        6.80       -5.47     44.65 o
 -26  30   1       95.92       82.92     28.67 o
 -23  30   1      193.95      193.15     44.83 o
 -20  30   1       18.99      -11.64     18.74 o
 -17  30   1       19.86       37.65     23.67 o
 -14  30   1       37.81      111.59     30.82 o
 -11  30   1        6.11       21.07     29.01 o
  -8  30   1      226.57      137.49     53.92 o
  -5  30   1       19.91       22.31     30.64 o
  -2  30   1        6.28       20.63     30.21 o
 -28  31   1       46.93       54.82     46.74 o
 -25  31   1      108.97       60.96     19.28 o
 -22  31   1      121.73      107.91     32.22 o
 -19  31   1       19.78        9.57     23.16 o
 -16  31   1      101.85      134.42     32.17 o
 -13  31   1       17.62        5.35     24.97 o
 -10  31   1       14.89       19.12     34.05 o
  -7  31   1      348.26      387.38    114.86 o
  -4  31   1       90.41       86.52     38.99 o
  -1  31   1       16.27       71.92     41.05 o
 -30  32   1       63.91       81.89     54.67 o
 -27  32   1       23.37       16.97     48.71 o
 -24  32   1       37.12       56.61     29.85 o
 -21  32   1       86.03       69.85     24.33 o
 -18  32   1       41.90       34.15     26.80 o
 -15  32   1       88.14       66.28     33.70 o
 -12  32   1       48.60        7.33     33.06 o
  -9  32   1       10.54       42.69     37.95 o
  -6  32   1      124.04      101.44     45.54 o
  -3  32   1       13.83       72.29     37.42 o
 -29  33   1      131.47      103.74     60.43 o
 -26  33   1      152.16      134.32     46.55 o
 -23  33   1      100.74       89.32     57.91 o
 -20  33   1       35.57       17.19     20.46 o
 -17  33   1       91.24      130.33     36.21 o
 -14  33   1        5.73       16.29     24.80 o
 -11  33   1      145.27        8.52     37.95 o
  -8  33   1       27.22        6.96     25.70 o
  -5  33   1       44.90      128.64     37.61 o
 -28  34   1        1.51       77.98     46.11 o
 -25  34   1        3.41       21.36     31.59 o
 -22  34   1      106.78      116.03     45.03 o
 -19  34   1        2.52       34.01     26.29 o
 -16  34   1       21.96      -32.36     32.36 o
 -13  34   1      102.81       69.25     40.35 o
 -10  34   1       99.75       33.16     36.65 o
  -7  34   1       97.53      166.08     44.03 o
 -24  35   1       27.39       57.43     38.03 o
 -21  35   1       22.35        8.79     28.50 o
 -18  35   1       22.65       36.40     27.00 o
 -15  35   1        7.36       39.63     36.42 o
 -12  35   1       33.45       -2.32     37.83 o
  -9  35   1      106.37       72.87     41.86 o
 -23  36   1       31.39       64.31     34.87 o
 -20  36   1       57.35       78.66     42.64 o
 -17  36   1       34.63       45.05     34.48 o
 -14  36   1        0.02       49.32     37.01 o
   0   1   2    91112.70    90484.24   1491.41 o
  -2   2   2    17301.91    18579.79    214.18 o
  -1   3   2     8668.58     9063.88     72.10 o
  -3   4   2     2291.15     2148.75     25.71 o
   0   4   2    15925.45    15965.85    190.90 o
  -5   5   2    10360.04     9585.90     95.61 o
  -2   5   2    10707.65     9910.04     79.83 o
  -4   6   2    11706.06    10845.44     82.66 o
  -1   6   2     2704.08     2398.64     38.88 o
  -6   7   2     1476.78     1466.79     25.96 o
  -3   7   2    15657.09    15328.58    107.90 o
   0   7   2     2818.32     2880.74     62.88 o
  -8   8   2    11737.35    10588.88    149.16 o
  -5   8   2     4450.28     4305.94     43.80 o
  -2   8   2     3378.20     3212.04     40.09 o
  -7   9   2    11601.43    11300.25     95.86 o
  -4   9   2    19093.78    19307.88    127.91 o
  -1   9   2    15105.86    14279.91    116.55 o
  -9  10   2     9179.85     8692.70     71.15 o
  -6  10   2     3323.20     3200.88     36.50 o
  -3  10   2     3814.37     3937.69     41.08 o
   0  10   2     7485.79     7019.73     97.23 o
 -11  11   2     9000.20     8608.38     72.85 o
  -8  11   2     8867.19     9485.05     89.29 o
  -5  11   2     7803.50     7808.54     64.17 o
  -2  11   2     6825.96     6469.25     60.28 o
 -10  12   2    12725.72    12712.74    108.44 o
  -7  12   2      840.55      751.76     23.30 o
  -4  12   2    15872.36    16197.21    117.64 o
  -1  12   2     9972.66     9850.66     90.35 o
 -12  13   2      507.58      530.90     10.24 o
  -9  13   2     8512.79     8356.89     62.62 o
  -6  13   2     3064.04     2878.92     36.91 o
  -3  13   2        9.56       16.22     16.07 o
   0  13   2      400.50      400.61     36.13 o
 -14  14   2      261.63      238.85     11.16 o
 -11  14   2      787.27      739.14     17.80 o
  -8  14   2      939.74      858.86     22.17 o
  -5  14   2     7057.86     7398.57     66.13 o
  -2  14   2      332.18      325.33     25.82 o
 -13  15   2     1786.33     1791.31     23.80 o
 -10  15   2     5365.55     5564.87     53.79 o
  -7  15   2     3461.69     3349.34     38.32 o
  -4  15   2     2857.85     2906.92     39.49 o
  -1  15   2      550.66      531.76     23.76 o
 -15  16   2      453.63      438.55     10.69 o
 -12  16   2     3739.78     3648.95     33.78 o
  -9  16   2      938.96      995.71     20.98 o
  -6  16   2      864.88      792.18     25.50 o
  -3  16   2     3809.59     3752.25     52.33 o
   0  16   2      551.57      566.01     47.59 o
 -17  17   2      964.88      944.92     25.93 o
 -14  17   2     1885.53     1885.15     26.03 o
 -11  17   2      878.12      854.32     25.13 o
  -8  17   2     2705.57     2658.06     44.09 o
  -5  17   2     1161.51     1135.15     34.77 o
  -2  17   2      225.18      309.45     26.34 o
 -16  18   2      111.67      102.15     10.94 o
 -13  18   2     1375.95     1455.95     27.52 o
 -10  18   2     2869.05     2910.83     39.84 o
  -7  18   2     2866.16     2720.40     41.22 o
  -4  18   2     1380.57     1316.61     33.73 o
  -1  18   2     1868.41     1891.55     43.02 o
 -18  19   2     3997.04     4136.48     37.39 o
 -15  19   2      424.81      435.68     13.15 o
 -12  19   2      657.35      633.46     20.14 o
  -9  19   2     2494.00     2407.54     39.65 o
  -6  19   2       66.38       65.51     18.03 o
  -3  19   2       52.47       59.20     22.87 o
   0  19   2     6867.23     6912.15    157.37 o
 -20  20   2     6070.78     6238.23     70.19 o
 -17  20   2       28.66       27.90     12.10 o
 -14  20   2      339.24      374.03     17.55 o
 -11  20   2     2808.68     2707.99     38.63 o
  -8  20   2     1063.51     1147.34     35.17 o
  -5  20   2      745.15      830.70     40.49 o
  -2  20   2     1780.76     1912.03     42.32 o
 -19  21   2      877.00      828.86     18.46 o
 -16  21   2     1081.65     1175.78     22.99 o
 -13  21   2      459.47      482.86     25.32 o
 -10  21   2     2218.79     2268.15     38.90 o
  -7  21   2      122.57      117.40     22.99 o
  -4  21   2      273.80      306.07     31.58 o
  -1  21   2     1611.43     1515.85     54.42 o
 -21  22   2      155.10      196.44     12.49 o
 -18  22   2      366.37      347.78     20.88 o
 -15  22   2      701.83      847.31     24.32 o
 -12  22   2       96.52       37.47     16.40 o
  -9  22   2      205.55      196.24     29.62 o
  -6  22   2     1414.68     1529.21     40.08 o
  -3  22   2      277.45      281.49     34.54 o
   0  22   2      408.94      414.91     54.42 o
 -23  23   2      465.80      404.14     29.24 o
 -20  23   2       78.03       70.09     12.69 o
 -17  23   2      700.65      792.47     24.97 o
 -14  23   2      325.49      360.87     24.44 o
 -11  23   2      514.65      579.85     32.82 o
  -8  23   2      865.21      980.05     33.49 o
  -5  23   2      376.67      455.98     32.03 o
  -2  23   2      157.47      161.50     32.36 o
 -22  24   2      136.89      151.72     15.69 o
 -19  24   2      149.07      164.65     18.55 o
 -16  24   2      323.26      295.19     16.50 o
 -13  24   2      216.67      216.29     22.55 o
 -10  24   2     1130.80     1087.27     45.72 o
  -7  24   2      101.88       86.31     25.70 o
  -4  24   2      141.33      154.78     27.27 o
  -1  24   2      184.64      188.41     35.32 o
 -24  25   2       14.34        3.48     10.71 o
 -21  25   2      408.14      431.89     21.28 o
 -18  25   2       43.52       33.38     12.74 o
 -15  25   2      429.45      400.30     20.89 o
 -12  25   2      203.33      210.16     27.82 o
  -9  25   2      156.94      156.82     25.38 o
  -6  25   2       39.42       47.39     23.94 o
  -3  25   2      313.43      358.47     39.81 o
   0  25   2       27.71      -29.13     49.38 o
 -26  26   2      116.43       77.51     24.82 o
 -23  26   2      256.42      245.62     22.39 o
 -20  26   2       41.61       31.21     13.19 o
 -17  26   2      378.80      462.05     24.67 o
 -14  26   2        9.61       23.65     21.33 o
 -11  26   2       22.08       26.27     22.78 o
  -8  26   2      404.94      456.01     37.27 o
  -5  26   2      153.37      115.53     28.80 o
  -2  26   2       11.06       17.77     34.25 o
 -25  27   2       16.88       22.56     12.47 o
 -22  27   2      123.02      141.23     24.03 o
 -19  27   2      340.22      364.86     17.63 o
 -16  27   2      446.48      415.24     24.14 o
 -13  27   2      181.97      191.88     26.68 o
 -10  27   2      181.66      131.84     26.05 o
  -7  27   2      240.06      213.40     33.07 o
  -4  27   2      331.84      308.20     37.76 o
  -1  27   2      161.81      210.62     45.25 o
 -27  28   2      196.55       -5.35     64.27 o
 -24  28   2      300.16      315.08     35.74 o
 -21  28   2      139.59      147.58     25.07 o
 -18  28   2      353.54      388.19     21.37 o
 -15  28   2      413.09      468.73     29.12 o
 -12  28   2      262.08      220.38     44.98 o
  -9  28   2      421.32      297.59     89.90 o
  -6  28   2       25.69       45.72     26.00 o
  -3  28   2       25.84      -21.77     31.47 o
   0  28   2      158.24       86.67    131.53 o
 -29  29   2      102.33       14.10     81.32 o
 -26  29   2       25.21        2.97     35.96 o
 -23  29   2      147.68      199.47     35.20 o
 -20  29   2      340.72      388.74     21.49 o
 -17  29   2       83.35       74.67     24.85 o
 -14  29   2      403.68      402.57     52.53 o
 -11  29   2      374.68      441.72     66.22 o
  -8  29   2      141.87       23.67     29.63 o
  -5  29   2      286.81      308.58     39.09 o
  -2  29   2      108.39       73.28     41.76 o
 -28  30   2       24.18       22.18     49.78 o
 -25  30   2      165.50      193.00     68.16 o
 -22  30   2       89.91       42.66     31.37 o
 -19  30   2      271.45      329.79     34.24 o
 -16  30   2       41.54       17.41     23.52 o
 -13  30   2       60.77       38.93     26.93 o
 -10  30   2      286.97      199.29     65.21 o
  -7  30   2       45.81        1.54     28.54 o
  -4  30   2       41.39       79.25     37.87 o
  -1  30   2       96.61      168.10     47.48 o
 -30  31   2      139.70      106.33     65.40 o
 -27  31   2       99.63       57.21     43.61 o
 -24  31   2       41.27       12.29     32.14 o
 -21  31   2      186.90      130.02     55.07 o
 -18  31   2       18.41      -14.37     17.02 o
 -15  31   2      190.30       84.56     45.12 o
 -12  31   2       78.07       32.75     38.99 o
  -9  31   2       41.49        6.23     31.46 o
  -6  31   2       40.33       14.23     30.44 o
  -3  31   2       72.34       93.57     41.58 o
   0  31   2       72.90      102.23     61.32 o
 -29  32   2        5.67       39.79     52.53 o
 -26  32   2       11.70       32.98     42.72 o
 -23  32   2       50.34       64.71     30.08 o
 -20  32   2       50.47       37.97     30.25 o
 -17  32   2      125.81       33.88     23.34 o
 -14  32   2       32.78       31.51     25.42 o
 -11  32   2      110.57       67.22     49.34 o
  -8  32   2       30.44       27.19     31.15 o
  -5  32   2       41.91        5.28     37.24 o
  -2  32   2       16.35       -6.78     44.67 o
 -28  33   2       87.24       18.67     47.72 o
 -25  33   2        4.98       21.59     29.37 o
 -22  33   2        1.21       41.72     55.34 o
 -19  33   2       24.49       28.58     30.52 o
 -16  33   2       41.70       35.47     25.10 o
 -13  33   2        6.68        9.82     26.94 o
 -10  33   2       18.21       -5.30     30.48 o
  -7  33   2        7.16       41.33     28.09 o
  -4  33   2       39.20      141.78     56.96 o
 -27  34   2       15.19        5.10     37.95 o
 -24  34   2       42.58      -15.85     41.66 o
 -21  34   2        8.17        4.69     36.30 o
 -18  34   2        0.77      -13.09     27.99 o
 -15  34   2        4.08        6.07     24.45 o
 -12  34   2       32.27       -0.71     37.33 o
  -9  34   2       40.90       -9.25     32.23 o
 -23  35   2       46.14       42.21     46.46 o
 -20  35   2       44.11      -19.79     36.13 o
 -17  35   2        1.89      -21.89     37.69 o
 -14  35   2       65.64      -16.75     38.18 o
 -11  35   2       45.42       31.47     32.34 o
 -19  36   2        5.23       -1.05     36.87 o
 -16  36   2        8.51       76.03     51.01 o
  -2   4   3    38287.11    40069.66    354.10 o
  -4   5   3     6124.53     5990.19     57.75 o
  -1   5   3    11368.64    11043.58     95.60 o
  -3   6   3    42075.43    41022.61    301.26 o
  -5   7   3    10302.04     9732.64     83.25 o
  -2   7   3     7245.00     7019.15     63.57 o
  -7   8   3      447.69      475.20     15.62 o
  -4   8   3    17751.00    17697.76    126.43 o
  -1   8   3      376.27      376.92     23.62 o
  -6   9   3      304.26      286.87     21.25 o
  -3   9   3     2596.55     2548.02     37.96 o
  -8  10   3       58.69       49.51     12.02 o
  -5  10   3      870.85      898.42     20.43 o
  -2  10   3       98.40       94.10     17.76 o
 -10  11   3      117.64       83.33     28.22 o
  -7  11   3     1625.43     1504.97     21.76 o
  -4  11   3     4278.37     4213.93     46.18 o
  -1  11   3        4.86       -2.23     17.10 o
  -9  12   3      545.78      581.10     28.46 o
  -6  12   3    27749.98    28263.11    198.30 o
  -3  12   3      567.50      669.59     25.30 o
 -11  13   3     1165.81     1192.32     46.71 o
  -8  13   3     7620.37     7357.76     65.04 o
  -5  13   3     5901.64     5538.87     55.86 o
  -2  13   3      838.07      784.48     31.14 o
 -13  14   3     1358.45     1292.25     45.49 o
 -10  14   3     1690.03     1718.95     31.73 o
  -7  14   3    22408.37    22693.81    159.69 o
  -4  14   3     1534.17     1529.10     32.86 o
  -1  14   3     2495.15     2430.15     42.12 o
 -12  15   3     7135.62     6978.55     70.92 o
  -9  15   3      221.58      226.78     26.24 o
  -6  15   3     1058.23     1103.43     21.78 o
  -3  15   3     6256.46     6022.79     70.97 o
 -14  16   3     3285.23     3424.44     69.04 o
 -11  16   3     2349.36     2322.94     44.09 o
  -8  16   3      855.56      844.65     22.23 o
  -5  16   3     3087.06     3055.64     40.16 o
  -2  16   3     3044.83     2931.58     53.74 o
 -16  17   3     1789.06     1846.45     66.39 o
 -13  17   3     4159.71     4180.95     56.61 o
 -10  17   3       16.48       14.16      7.75 o
  -7  17   3      140.02      171.49     15.99 o
  -4  17   3     4284.11     4141.55     58.73 o
  -1  17   3     1291.90     1233.55     39.80 o
 -15  18   3     1491.59     1423.41     32.79 o
 -12  18   3      819.89      813.52     22.86 o
  -9  18   3      198.08      205.30     14.85 o
  -6  18   3      636.57      626.38     21.01 o
  -3  18   3     2051.43     2039.10     45.86 o
 -17  19   3     1178.67     1191.43     55.15 o
 -14  19   3       90.56       72.27     16.44 o
 -11  19   3       19.51       24.52      8.43 o
  -8  19   3       22.50       20.48     14.11 o
  -5  19   3       35.61       37.54     14.82 o
  -2  19   3     1612.86     1528.47     45.56 o
 -19  20   3       43.81       13.75     39.24 o
 -16  20   3      280.81      281.78     23.43 o
 -13  20   3      345.07      384.48     23.09 o
 -10  20   3       32.70       32.65     17.61 o
  -7  20   3      340.30      300.07     27.67 o
  -4  20   3      284.34      266.36     35.87 o
  -1  20   3       18.85       34.65     24.52 o
 -18  21   3     1790.55     1702.26     30.17 o
 -15  21   3     1403.50     1490.51     50.70 o
 -12  21   3       32.76       23.74      9.12 o
  -9  21   3        5.55       10.20     16.64 o
  -6  21   3     1201.46     1165.00     36.12 o
  -3  21   3     1804.36     1766.41     54.18 o
 -20  22   3      577.23      667.82     54.77 o
 -17  22   3     1706.85     1801.20     47.54 o
 -14  22   3      639.16      631.21     29.21 o
 -11  22   3      719.49      798.86     28.15 o
  -8  22   3      703.18      751.14     35.72 o
  -5  22   3     1976.90     2011.18     55.70 o
  -2  22   3      692.05      641.13     38.76 o
 -22  23   3     1082.76     1178.47     69.19 o
 -19  23   3      212.68      231.04     12.65 o
 -16  23   3     1353.51     1462.25     38.47 o
 -13  23   3      199.09      201.00     14.17 o
 -10  23   3      137.93      111.24     17.58 o
  -7  23   3     1471.53     1467.05     36.49 o
  -4  23   3       30.51        2.50     30.95 o
  -1  23   3     1286.06     1329.98     48.89 o
 -21  24   3     1829.72     1973.88     86.73 o
 -18  24   3      396.30      427.18     30.16 o
 -15  24   3      554.74      620.09     29.46 o
 -12  24   3     1004.30     1111.33     33.66 o
  -9  24   3      612.96      716.04     28.17 o
  -6  24   3      302.85      332.52     26.30 o
  -3  24   3     1328.30     1433.65     52.76 o
 -23  25   3      315.43       64.50     52.41 o
 -20  25   3       91.30       48.44     16.23 o
 -17  25   3      626.43      677.99     29.05 o
 -14  25   3      567.09      582.18     23.85 o
 -11  25   3      616.35      653.99     28.82 o
  -8  25   3      522.16      530.91     28.00 o
  -5  25   3       31.74       65.30     32.52 o
  -2  25   3      512.85      496.52     43.09 o
 -25  26   3      108.08        1.38     48.84 o
 -22  26   3      239.09      163.80     58.00 o
 -19  26   3       19.60       17.88     16.26 o
 -16  26   3       61.26       68.01     21.33 o
 -13  26   3     2884.05     3026.70     59.41 o
 -10  26   3       28.62       40.58     19.40 o
  -7  26   3       49.45       11.22     19.92 o
  -4  26   3      314.17      337.34     45.09 o
  -1  26   3      127.30      122.76     36.75 o
 -24  27   3      363.93      170.22    104.77 o
 -21  27   3       86.87       82.66     35.96 o
 -18  27   3       42.50       29.48     19.15 o
 -15  27   3      562.90      601.34     18.27 o
 -12  27   3      511.14      565.89     51.19 o
  -9  27   3       29.66       11.33     17.53 o
  -6  27   3       99.92       75.07     34.17 o
  -3  27   3      336.19      365.58     50.75 o
 -26  28   3       20.95       -2.40     48.79 o
 -23  28   3      147.57       89.22     57.92 o
 -20  28   3        4.38       26.83     22.22 o
 -17  28   3       50.72       13.67     16.72 o
 -14  28   3       83.73       23.73     19.25 o
 -11  28   3       47.98       21.22     20.26 o
  -8  28   3        0.66      -10.58     18.64 o
  -5  28   3       78.56       70.01     38.70 o
  -2  28   3       54.79       90.56     36.11 o
 -28  29   3        1.03        2.37     51.38 o
 -25  29   3       16.82       25.04     42.40 o
 -22  29   3       93.94       91.22     42.60 o
 -19  29   3        6.58       -2.63     22.65 o
 -16  29   3       76.25        7.20     11.45 o
 -13  29   3       27.14       25.31     17.38 o
 -10  29   3        4.24       14.82     14.81 o
  -7  29   3      103.14       59.02     36.80 o
  -4  29   3       23.25        8.15     30.94 o
  -1  29   3        1.20       33.50     32.83 o
 -27  30   3        9.89       -4.48     47.39 o
 -24  30   3       48.80       37.27     48.67 o
 -21  30   3       18.68       37.94     37.87 o
 -18  30   3        0.63       22.89     19.00 o
 -15  30   3      210.88       52.02     39.97 o
 -12  30   3        2.18       -0.08     17.08 o
  -9  30   3       13.11       24.94     20.28 o
  -6  30   3       39.45       66.24     37.55 o
  -3  30   3        6.57       50.91     39.54 o
 -29  31   3       26.36        1.30     58.53 o
 -26  31   3       98.44       49.23     48.47 o
 -23  31   3       52.95       52.13     31.30 o
 -20  31   3       52.78       -5.80     19.70 o
 -17  31   3       74.97       16.50     29.04 o
 -14  31   3      114.95       15.47     25.22 o
 -11  31   3       37.42       14.78     26.57 o
  -8  31   3       42.93       20.58     42.38 o
  -5  31   3      136.60      176.07     40.60 o
  -2  31   3       25.54       31.65     47.86 o
 -28  32   3       13.30       -5.72     48.44 o
 -25  32   3      226.17      158.62     71.57 o
 -22  32   3       25.68       -7.23     45.14 o
 -19  32   3       20.99       -7.56     23.50 o
 -16  32   3      333.58      284.00     89.12 o
 -13  32   3       13.52        9.27     23.02 o
 -10  32   3       16.28        4.88     19.96 o
  -7  32   3      242.55      241.36     41.35 o
  -4  32   3       35.47       76.25     46.63 o
 -27  33   3      261.85      160.80     84.86 o
 -24  33   3        5.30       -1.64     34.65 o
 -21  33   3       58.84       37.23     32.32 o
 -18  33   3       71.33       15.17     32.21 o
 -15  33   3       43.49       48.63     44.91 o
 -12  33   3       43.29       53.65     47.05 o
  -9  33   3        1.27       28.31     35.48 o
  -6  33   3      253.30      288.76     45.95 o
 -23  34   3       49.65       90.99     65.46 o
 -20  34   3       30.23       16.35     56.06 o
 -17  34   3       78.56       81.75     59.22 o
 -14  34   3       19.92       15.27     47.10 o
 -11  34   3       68.12      198.51     56.48 o
 -19  35   3       16.87       12.94     62.09 o
 -16  35   3       26.98      -51.12     51.12 o
  -1   4   4     1401.91     1387.37     47.10 o
  -3   5   4      464.98      367.54     54.69 o
   0   5   4    14604.16    15463.53    238.83 o
  -5   6   4     3525.46     3654.19     54.05 o
  -2   6   4     1833.73     1609.10     32.72 o
  -7   7   4     1294.12     1297.89     37.38 o
  -4   7   4      169.61      145.99     22.84 o
  -1   7   4      760.75      900.40     26.46 o
  -6   8   4       12.19       10.51     15.88 o
  -3   8   4      570.34      567.50     21.09 o
   0   8   4     5605.28     5432.19     80.02 o
  -8   9   4     3641.81     3586.39     39.47 o
  -5   9   4      641.12      577.23     22.33 o
  -2   9   4      114.20       90.49     16.54 o
 -10  10   4     6084.23     6170.77     91.14 o
  -7  10   4      217.55      229.38     22.93 o
  -4  10   4      476.96      517.87     26.22 o
  -1  10   4     4197.36     4143.46     49.31 o
  -9  11   4     1517.43     1531.11     25.30 o
  -6  11   4      873.73      880.22     30.41 o
  -3  11   4      824.49      807.24     24.53 o
   0  11   4     2886.31     2856.91     66.16 o
 -11  12   4      982.01      964.92     23.70 o
  -8  12   4     1052.87     1034.12     29.77 o
  -5  12   4     1162.60     1167.16     28.35 o
  -2  12   4     1048.71     1018.48     29.48 o
 -13  13   4      183.77      177.71     35.13 o
 -10  13   4      287.71      286.13     22.47 o
  -7  13   4     5087.31     4948.33     59.83 o
  -4  13   4      276.08      262.93     19.49 o
  -1  13   4        1.70       -6.56     15.76 o
 -12  14   4      193.96      189.38     15.82 o
  -9  14   4      859.76      823.51     25.04 o
  -6  14   4     2048.06     2033.51     35.75 o
  -3  14   4      420.55      390.48     26.30 o
   0  14   4      787.98      710.79     42.17 o
 -14  15   4      920.17      834.11     47.78 o
 -11  15   4      114.02      105.54      7.49 o
  -8  15   4      143.42      170.00     24.57 o
  -5  15   4      579.72      613.69     24.83 o
  -2  15   4      212.99      209.85     24.55 o
 -16  16   4      139.03      198.01     63.33 o
 -13  16   4       25.55       20.32     33.49 o
 -10  16   4       60.16       56.21     16.53 o
  -7  16   4      738.59      724.17     26.37 o
  -4  16   4        8.56       11.30     21.78 o
  -1  16   4      120.83      111.64     23.15 o
 -15  17   4      166.47      182.20     40.07 o
 -12  17   4      323.61      319.77     12.95 o
  -9  17   4     1469.10     1496.76     44.04 o
  -6  17   4      119.11      108.71     18.17 o
  -3  17   4       48.00       31.08     24.73 o
   0  17   4     1856.46     1926.72     66.92 o
 -17  18   4      909.24      996.65     56.50 o
 -14  18   4     1342.35     1323.10     60.23 o
 -11  18   4        2.36        8.43     14.56 o
  -8  18   4      239.73      287.04     22.81 o
  -5  18   4     1131.56     1092.74     33.89 o
  -2  18   4      814.94      818.31     34.44 o
 -19  19   4     1521.09     1373.70    147.10 o
 -16  19   4       37.41       87.27     40.66 o
 -13  19   4      509.39      476.18     26.30 o
 -10  19   4     1257.63     1363.49     44.23 o
  -7  19   4      243.02      237.52     26.00 o
  -4  19   4     1037.03      983.32     37.06 o
  -1  19   4      114.21      107.16     34.34 o
 -18  20   4      398.28      442.08     50.45 o
 -15  20   4      978.87     1155.23     61.40 o
 -12  20   4      482.01      504.45     20.88 o
  -9  20   4     1858.21     1872.82     34.88 o
  -6  20   4      843.29      873.65     39.08 o
  -3  20   4      369.28      402.09     34.10 o
   0  20   4      676.70      638.35     52.05 o
 -20  21   4       81.44      103.00     48.11 o
 -17  21   4       88.00       76.33     44.19 o
 -14  21   4       93.80       81.45     13.29 o
 -11  21   4     1014.04     1020.92     25.59 o
  -8  21   4       59.18       67.78     18.19 o
  -5  21   4       78.84       88.80     24.23 o
  -2  21   4      387.79      370.43     33.22 o
 -22  22   4      619.26      616.32    110.48 o
 -19  22   4       69.83       60.19     41.88 o
 -16  22   4       62.37       81.61     13.93 o
 -13  22   4       25.69       14.78     13.55 o
 -10  22   4       82.31      111.18     19.10 o
  -7  22   4        4.26       24.99     20.25 o
  -4  22   4       35.94       31.35     25.50 o
  -1  22   4      714.59      694.10     40.65 o
 -21  23   4      285.09      180.51     74.65 o
 -18  23   4      436.15      435.76     57.09 o
 -15  23   4       32.60       28.26     14.35 o
 -12  23   4      210.85      195.45     19.74 o
  -9  23   4       20.35       23.95     20.56 o
  -6  23   4      122.17       79.89     30.20 o
  -3  23   4       18.01       17.42     24.70 o
   0  23   4      350.32      396.53     93.85 o
 -23  24   4      182.19       -3.82     50.83 o
 -20  24   4      295.29      136.10     66.03 o
 -17  24   4        4.67        3.21     10.98 o
 -14  24   4       96.35      102.25     18.76 o
 -11  24   4       74.49       83.96     13.26 o
  -8  24   4        5.78        8.56     16.49 o
  -5  24   4      928.92      973.65     40.52 o
  -2  24   4       12.16       -9.78     24.88 o
 -25  25   4       44.82        0.20     72.58 o
 -22  25   4       12.18       -4.77     38.45 o
 -19  25   4      332.44      240.47     80.48 o
 -16  25   4      126.93      108.97     24.00 o
 -13  25   4      152.94      139.48     23.79 o
 -10  25   4      179.88      106.00     27.67 o
  -7  25   4       47.22       39.55     25.61 o
  -4  25   4       92.06      113.19     29.65 o
  -1  25   4       72.11       32.95     30.03 o
 -24  26   4        8.25        6.18     53.39 o
 -21  26   4       20.89       12.27     39.37 o
 -18  26   4       13.61       12.19     13.16 o
 -15  26   4      111.96       93.30     24.35 o
 -12  26   4      249.87      232.44     34.84 o
  -9  26   4       42.67       13.67     29.38 o
  -6  26   4       91.32       38.65     28.52 o
  -3  26   4        1.93       19.24     27.05 o
   0  26   4       55.27      120.54     45.87 o
 -26  27   4       27.30        2.96     53.86 o
 -23  27   4       76.48       29.32     59.77 o
 -20  27   4      109.73       49.86     34.59 o
 -17  27   4       23.30       16.62     23.04 o
 -14  27   4      401.41      369.33     72.95 o
 -11  27   4       99.29       35.29     27.77 o
  -8  27   4       69.74       48.10     27.77 o
  -5  27   4       46.30       49.76     29.91 o
  -2  27   4        5.24       50.11     30.14 o
 -28  28   4       51.51        4.37     75.66 o
 -25  28   4        4.26        5.88     58.65 o
 -22  28   4       38.85       -2.24     32.78 o
 -19  28   4      141.26      109.49     44.40 o
 -16  28   4      103.60       77.60     28.02 o
 -13  28   4       25.61        2.79     18.62 o
 -10  28   4       64.53       35.54     32.27 o
  -7  28   4        7.77       38.38     26.09 o
  -4  28   4       63.79       61.37     32.36 o
  -1  28   4       30.68       62.38     33.54 o
 -27  29   4        9.51        0.47     52.75 o
 -24  29   4       22.65        1.07     27.76 o
 -21  29   4       53.27       28.36     34.60 o
 -18  29   4       61.30      101.33     65.60 o
 -15  29   4       33.48       19.82     27.92 o
 -12  29   4      110.32       63.14     43.20 o
  -9  29   4      272.41      243.94     67.80 o
  -6  29   4       78.09       69.29     31.48 o
  -3  29   4        9.29        3.34     38.94 o
   0  29   4       74.83      105.43     84.88 o
 -29  30   4       74.92       -0.91     52.17 o
 -26  30   4        5.66        5.46     56.47 o
 -23  30   4       12.85       -2.30     45.80 o
 -20  30   4      228.19      127.38     76.42 o
 -17  30   4       64.93        5.89     22.81 o
 -14  30   4        6.25       10.37     31.67 o
 -11  30   4       84.00       30.85     43.62 o
  -8  30   4       23.24       13.55     30.75 o
  -5  30   4       17.98       62.82     32.74 o
  -2  30   4       12.60       62.94     37.33 o
 -28  31   4       54.03        6.11     60.08 o
 -25  31   4       14.02       61.46     50.91 o
 -22  31   4       57.14       28.56     57.38 o
 -19  31   4        4.75      -16.68     48.85 o
 -16  31   4        5.34       25.99     25.06 o
 -13  31   4       57.15       12.87     38.59 o
 -10  31   4       88.13       31.16     48.07 o
  -7  31   4       46.70       42.62     30.72 o
  -4  31   4       27.83      -17.63     33.87 o
 -24  32   4       26.45       53.42     66.41 o
 -21  32   4        7.59       12.53     65.83 o
 -18  32   4       30.34       12.07     52.56 o
 -15  32   4        5.91       33.07     30.12 o
 -12  32   4       12.49       20.54     43.20 o
  -9  32   4       49.12      -23.24     53.57 o
  -6  32   4       92.83      132.31     37.91 o
 -23  33   4        0.76      -46.78     47.98 o
 -20  33   4       11.35       34.79     58.00 o
 -17  33   4        0.54       59.57     43.17 o
 -14  33   4       49.09       -8.47     47.25 o
 -11  33   4        1.03       35.76     48.72 o
 -19  34   4       11.81       27.04     41.34 o
 -16  34   4        1.36       60.11     69.73 o
  -2   5   5    11173.79    11340.23    223.48 o
  -4   6   5     5058.89     4906.06     87.96 o
  -1   6   5     2579.90     2504.88     65.38 o
  -6   7   5     2888.07     2811.60     82.33 o
  -3   7   5     7140.54     6667.16     88.31 o
  -5   8   5     3928.08     3870.27     61.21 o
  -2   8   5     4773.27     4594.48     64.64 o
  -7   9   5     1381.08     1370.53     45.02 o
  -4   9   5      156.38      128.35     27.04 o
  -1   9   5      928.54      901.77     30.79 o
  -9  10   5      401.46      376.85     36.27 o
  -6  10   5     1931.56     1872.17     49.25 o
  -3  10   5      269.05      259.69     25.87 o
  -8  11   5     1726.19     1674.87     46.60 o
  -5  11   5     5693.74     5865.80     70.93 o
  -2  11   5      351.73      321.91     23.71 o
 -10  12   5     1649.40     1616.98     77.89 o
  -7  12   5     1910.64     1928.68     55.91 o
  -4  12   5      870.90      965.35     29.46 o
  -1  12   5     1208.38     1178.99     34.40 o
 -12  13   5      899.34      898.19     20.52 o
  -9  13   5     1071.12     1083.53     41.63 o
  -6  13   5     4536.49     4740.31     67.40 o
  -3  13   5      401.38      418.41     24.67 o
 -11  14   5     1085.62     1198.17     40.63 o
  -8  14   5     4546.66     4661.49     62.35 o
  -5  14   5     5441.86     5445.69     68.45 o
  -2  14   5     1746.73     1726.63     45.55 o
 -13  15   5     2112.22     2208.30     55.41 o
 -10  15   5     1016.02     1080.34     48.83 o
  -7  15   5     1957.70     1922.39     45.47 o
  -4  15   5     1115.05     1143.62     40.52 o
  -1  15   5      833.03      852.95     40.55 o
 -15  16   5     2270.17     2318.52     45.87 o
 -12  16   5     2749.56     2988.74     64.06 o
  -9  16   5      800.16      831.04     31.61 o
  -6  16   5      129.63      140.83     18.74 o
  -3  16   5     2895.84     2981.95     60.73 o
 -14  17   5     3084.70     3119.70     48.63 o
 -11  17   5     1755.31     1833.02     53.51 o
  -8  17   5      542.19      552.09     32.23 o
  -5  17   5     1573.97     1731.50     37.98 o
  -2  17   5     3671.58     3692.56     63.89 o
 -16  18   5     1375.42     1433.95     40.34 o
 -13  18   5      663.59      691.07     44.01 o
 -10  18   5      481.92      485.57     26.07 o
  -7  18   5      518.46      565.99     23.66 o
  -4  18   5     1377.36     1345.00     37.48 o
  -1  18   5      489.55      551.93     33.48 o
 -18  19   5       51.02       47.31     16.97 o
 -15  19   5       18.47       16.71     29.76 o
 -12  19   5       71.94       69.28     20.79 o
  -9  19   5      303.52      303.98     34.33 o
  -6  19   5       94.76      144.33     21.78 o
  -3  19   5       82.69       94.76     24.16 o
 -17  20   5      674.25      724.12     29.55 o
 -14  20   5      159.59      213.10     42.90 o
 -11  20   5      158.84      138.41     28.57 o
  -8  20   5      429.19      462.81     29.35 o
  -5  20   5      373.06      431.34     34.35 o
  -2  20   5      223.64      206.14     32.84 o
 -19  21   5      149.48      126.86     36.04 o
 -16  21   5      787.58      931.36     54.39 o
 -13  21   5      186.34      187.50     19.10 o
 -10  21   5       65.99       57.03     23.60 o
  -7  21   5      250.01      322.42     34.24 o
  -4  21   5     1500.73     1560.90     52.42 o
  -1  21   5      289.82      247.63     36.57 o
 -21  22   5      566.62      524.71    145.28 o
 -18  22   5      625.01      647.04     61.63 o
 -15  22   5      563.31      672.96     47.63 o
 -12  22   5       16.64        3.58     25.45 o
  -9  22   5       26.06       10.05     17.24 o
  -6  22   5      934.15     1029.80     37.60 o
  -3  22   5       99.52       97.41     27.14 o
 -20  23   5      484.88      446.59    200.00 o
 -17  23   5      982.65     1159.96     63.55 o
 -14  23   5       15.31       26.52     14.95 o
 -11  23   5       61.50       81.04     31.36 o
  -8  23   5      439.06      421.11     47.26 o
  -5  23   5      232.78      266.80     30.74 o
  -2  23   5      693.34      781.42     43.58 o
 -22  24   5      368.28       16.79     25.39 o
 -19  24   5       20.18        8.63      9.24 o
 -16  24   5      390.20      119.66     94.68 o
 -13  24   5      398.75      430.88     79.90 o
 -10  24   5      536.10      574.66     20.63 o
  -7  24   5      822.41      806.02     34.98 o
  -4  24   5      150.29      134.86     34.24 o
  -1  24   5      179.14      169.12     38.46 o
 -24  25   5      118.52       -6.05     28.47 o
 -21  25   5      212.40      188.38     53.72 o
 -18  25   5      232.09       60.96     49.28 o
 -15  25   5      518.12      501.06    110.99 o
 -12  25   5      838.80      851.24    130.75 o
  -9  25   5       26.38        6.72     21.21 o
  -6  25   5        8.40       -7.09     21.80 o
  -3  25   5      270.97      377.51     47.37 o
 -23  26   5      225.60        7.78     35.18 o
 -20  26   5       45.32       15.76     32.82 o
 -17  26   5      178.40       69.27     58.27 o
 -14  26   5      354.40      275.21     94.96 o
 -11  26   5      297.67      264.25    111.38 o
  -8  26   5      162.47       38.43     38.50 o
  -5  26   5       94.00       66.50     35.16 o
  -2  26   5      250.22      318.07     52.15 o
 -25  27   5      104.94      -12.80     56.57 o
 -22  27   5       53.89       55.41     40.24 o
 -19  27   5       17.88       12.05     34.51 o
 -16  27   5      135.67       24.40     40.79 o
 -13  27   5      209.75       41.63     47.28 o
 -10  27   5      131.54       62.97     35.97 o
  -7  27   5       22.63       38.74     25.25 o
  -4  27   5      103.01       84.87     33.73 o
  -1  27   5       40.98       53.41     47.38 o
 -27  28   5       18.78       -5.05     55.97 o
 -24  28   5        8.27        7.93     33.18 o
 -21  28   5       29.52       18.12     34.62 o
 -18  28   5       85.57        3.64     57.06 o
 -15  28   5       54.40       27.00     42.49 o
 -12  28   5       65.32        4.43     32.10 o
  -9  28   5       26.24       43.21     32.55 o
  -6  28   5        1.98       34.16     31.90 o
  -3  28   5       19.55       23.76     31.00 o
 -26  29   5        3.39       -2.91     59.18 o
 -23  29   5       14.37        4.96     31.97 o
 -20  29   5       17.65        6.38     35.25 o
 -17  29   5       34.98        9.46     37.31 o
 -14  29   5      235.75       66.88     47.55 o
 -11  29   5       81.18       26.81     31.08 o
  -8  29   5        6.51      -13.27     34.93 o
  -5  29   5       50.40       95.48     37.57 o
  -2  29   5       31.14       60.69     35.72 o
 -25  30   5      120.19       48.06     43.69 o
 -22  30   5        6.00       26.40     42.10 o
 -19  30   5       21.63       81.69     53.03 o
 -16  30   5       40.79       21.58     49.39 o
 -13  30   5       15.25       50.24     35.64 o
 -10  30   5       47.02       -1.15     37.50 o
  -7  30   5       20.74       17.94     42.11 o
  -4  30   5       34.81        3.79     32.01 o
 -24  31   5       54.54       28.02     48.41 o
 -21  31   5       42.31       53.79     39.82 o
 -18  31   5       16.19       12.66     40.18 o
 -15  31   5      312.47      173.06    126.79 o
 -12  31   5       16.98       -6.45     28.00 o
  -9  31   5       14.51        4.41     47.26 o
 -20  32   5       17.08       20.52     55.11 o
 -17  32   5      176.15      118.51     82.38 o
 -14  32   5       33.08       56.99     58.70 o
 -11  32   5       34.88       11.81     42.57 o
   0   6   6     1183.87     1070.62     72.00 o
  -2   7   6      678.97      649.47     56.08 o
  -4   8   6      842.25      827.34     53.89 o
  -1   8   6       92.07       99.21     43.28 o
  -9   9   6     5975.10     5886.75    207.95 o
  -6   9   6      303.54      288.47     32.47 o
  -3   9   6      160.72      155.27     30.82 o
   0   9   6     6178.14     6020.93    176.26 o
  -8  10   6     2926.39     2966.71     66.81 o
  -5  10   6     1721.09     1650.14     58.24 o
  -2  10   6     3999.75     4062.92     71.26 o
 -10  11   6     2955.17     2741.30     55.89 o
  -7  11   6      188.78      155.45     30.69 o
  -4  11   6       88.76       76.77     32.06 o
  -1  11   6     2201.36     2141.27     44.34 o
 -12  12   6      279.44      199.30     93.72 o
  -9  12   6     1277.45     1241.65     45.24 o
  -6  12   6     7188.03     7169.58    108.51 o
  -3  12   6     1106.68     1077.24     41.56 o
   0  12   6       34.87       29.26     29.98 o
 -11  13   6      880.53      926.43     57.49 o
  -8  13   6     1342.34     1367.53     50.16 o
  -5  13   6     1215.48     1183.31     48.20 o
  -2  13   6      848.88      940.20     33.93 o
 -13  14   6      457.79      435.15     39.85 o
 -10  14   6      401.53      418.61     41.38 o
  -7  14   6     2443.15     2524.72     63.47 o
  -4  14   6      260.75      258.09     29.96 o
  -1  14   6      502.68      506.13     33.31 o
 -15  15   6       59.75       60.90     24.59 o
 -12  15   6      157.76      201.90     28.28 o
  -9  15   6      212.61      182.55     44.31 o
  -6  15   6      361.19      336.13     34.39 o
  -3  15   6      183.81      166.67     27.90 o
   0  15   6      109.14      134.74     39.98 o
 -14  16   6       23.65       41.77     19.61 o
 -11  16   6      252.77      259.86     33.07 o
  -8  16   6     1413.32     1495.47     54.10 o
  -5  16   6      283.21      309.51     31.81 o
  -2  16   6       76.77       85.18     23.84 o
 -16  17   6       58.76       77.85     14.98 o
 -13  17   6      482.50      500.74     47.15 o
 -10  17   6      605.49      623.84     55.32 o
  -7  17   6      737.97      691.24     38.12 o
  -4  17   6      476.13      469.55     33.66 o
  -1  17   6       82.32      124.96     26.24 o
 -18  18   6      256.43      155.46    157.40 o
 -15  18   6        4.48       -8.45     29.38 o
 -12  18   6      338.51      328.45     37.36 o
  -9  18   6     2311.45     2548.13     68.46 o
  -6  18   6      461.40      448.71     34.83 o
  -3  18   6       12.42       24.48     19.43 o
   0  18   6      216.81      254.94     45.79 o
 -17  19   6       94.05       95.65     32.54 o
 -14  19   6      250.49      218.93     42.98 o
 -11  19   6      323.82      335.73     43.86 o
  -8  19   6      393.21      414.20     33.56 o
  -5  19   6      240.81      272.38     25.63 o
  -2  19   6       48.48       49.98     25.96 o
 -19  20   6      719.26      706.92     66.74 o
 -16  20   6        9.91       30.82     25.83 o
 -13  20   6      119.82      152.61     35.39 o
 -10  20   6     1403.92     1481.27     47.13 o
  -7  20   6      225.02      263.07     42.26 o
  -4  20   6       56.32       78.53     25.48 o
  -1  20   6      779.14      852.74     38.86 o
 -21  21   6      330.07       -7.44     66.58 o
 -18  21   6       10.57        8.44     23.71 o
 -15  21   6      213.93      171.36     67.51 o
 -12  21   6      256.54      207.86     41.14 o
  -9  21   6      437.29      406.87     36.03 o
  -6  21   6       87.75       70.29     23.18 o
  -3  21   6       12.85       -5.46     19.59 o
   0  21   6      384.17      529.12     55.84 o
 -20  22   6       98.13       22.28     32.92 o
 -17  22   6       61.20        2.26     28.52 o
 -14  22   6       46.41       30.33     31.06 o
 -11  22   6      597.98      601.26     33.29 o
  -8  22   6       13.45       -3.31     24.16 o
  -5  22   6       63.46       74.20     26.50 o
  -2  22   6       56.67       41.18     25.13 o
 -22  23   6        2.62        0.58     49.70 o
 -19  23   6       34.36       15.41     27.39 o
 -16  23   6       73.64       29.57     33.48 o
 -13  23   6       85.20       50.05     48.82 o
 -10  23   6       97.37       12.12     27.01 o
  -7  23   6       70.80       78.86     26.18 o
  -4  23   6       37.48       38.60     27.49 o
  -1  23   6        7.87       21.20     27.71 o
 -24  24   6       27.70        0.51     72.33 o
 -21  24   6       11.96        5.59     25.83 o
 -18  24   6       99.07       40.77     33.59 o
 -15  24   6       85.56       28.89     34.22 o
 -12  24   6       40.27       25.74     23.74 o
  -9  24   6       55.91        7.17     28.14 o
  -6  24   6      144.14       75.85     33.30 o
  -3  24   6       12.08       11.00     24.78 o
   0  24   6       19.87      -11.47     44.35 o
 -23  25   6       15.26        6.94     51.86 o
 -20  25   6       80.65       39.04     35.49 o
 -17  25   6       49.21       19.11     35.92 o
 -14  25   6      239.69      137.52     85.74 o
 -11  25   6      200.72       55.27     43.28 o
  -8  25   6       77.92       29.10     30.40 o
  -5  25   6       68.37       22.41     26.72 o
  -2  25   6       15.85       25.18     33.58 o
 -25  26   6       12.55       -2.11     52.29 o
 -22  26   6       16.60        2.55     63.85 o
 -19  26   6       31.04        7.34     39.53 o
 -16  26   6       13.44       13.64     38.50 o
 -13  26   6     1023.75     1354.82     70.25 o
 -10  26   6       63.86       26.78     29.70 o
  -7  26   6       25.24       11.60     29.92 o
  -4  26   6       39.71       13.00     27.64 o
  -1  26   6        8.04        1.63     24.73 o
 -24  27   6       13.70        5.40     65.01 o
 -21  27   6       11.95       -3.76     42.32 o
 -18  27   6      184.74       36.05     50.40 o
 -15  27   6       45.62       30.83     47.96 o
 -12  27   6       34.88        8.87     47.53 o
  -9  27   6       88.46       14.01     32.82 o
  -6  27   6       15.26       41.63     38.23 o
  -3  27   6        6.20       15.03     27.74 o
 -23  28   6       22.30       -1.31     59.94 o
 -20  28   6       73.03       23.12     47.67 o
 -17  28   6      346.43       -1.80     68.83 o
 -14  28   6      109.75       24.26     45.99 o
 -11  28   6      269.91       25.32     46.23 o
  -8  28   6       96.80       32.78     33.79 o
  -5  28   6       25.10       70.68     50.30 o
 -22  29   6       52.63       -2.20     66.40 o
 -19  29   6      209.13       57.98     60.69 o
 -16  29   6        9.79        1.54     43.40 o
 -13  29   6       20.95       17.19     52.02 o
 -10  29   6      245.58      110.47     77.48 o
  -7  29   6       26.93       -3.18     41.13 o
 -21  30   6      117.21       29.31     45.65 o
 -18  30   6       47.34       12.27     50.35 o
 -15  30   6       39.22       11.52     43.55 o
 -12  30   6       57.52       25.94     47.83 o
  -9  30   6      130.90       13.71     48.09 o
  -2   9   7      167.84      185.66     50.75 o
  -4  10   7      472.41      503.44     57.38 o
  -1  10   7      351.65      359.19     55.61 o
  -6  11   7      938.02      960.65     59.66 o
  -3  11   7      298.31      213.60     43.43 o
 -11  12   7       17.04       31.88     72.86 o
  -8  12   7      105.29       83.47     31.32 o
  -5  12   7      383.27      474.32     46.74 o
  -2  12   7       17.65       -9.45     34.01 o
 -10  13   7       63.93      117.67     75.73 o
  -7  13   7      708.05      747.21     51.10 o
  -4  13   7      335.18      353.69     39.92 o
  -1  13   7      104.82      119.66     27.71 o
 -12  14   7      396.97      395.36    105.65 o
  -9  14   7      666.11      614.83    141.76 o
  -6  14   7      208.01      227.35     37.64 o
  -3  14   7      228.30      208.95     38.71 o
 -14  15   7      260.33      268.58     90.60 o
 -11  15   7       25.07       22.28     25.01 o
  -8  15   7       31.06       38.96     28.20 o
  -5  15   7      324.95      370.58     44.25 o
  -2  15   7      926.14     1087.25     43.05 o
 -13  16   7     1040.33     1019.70     51.05 o
 -10  16   7       93.28       66.39     40.31 o
  -7  16   7       20.53       35.03     31.89 o
  -4  16   7      390.80      516.13     35.16 o
  -1  16   7       91.72       93.34     24.79 o
 -15  17   7      113.89       42.48     31.01 o
 -12  17   7      168.64      164.52     44.37 o
  -9  17   7       10.03       32.47     31.61 o
  -6  17   7       48.57       52.33     36.48 o
  -3  17   7      464.78      566.12     50.83 o
 -17  18   7        0.67        4.55     56.57 o
 -14  18   7      196.54       67.81     80.81 o
 -11  18   7        7.80        5.84     29.13 o
  -8  18   7       17.50       16.59     29.67 o
  -5  18   7      177.08      144.37     33.28 o
  -2  18   7       27.47       48.23     26.21 o
 -16  19   7        9.83        7.39     24.94 o
 -13  19   7       28.69        3.74     34.35 o
 -10  19   7       13.34       17.73     32.68 o
  -7  19   7       38.12       17.94     23.81 o
  -4  19   7        2.96      -17.66     23.23 o
  -1  19   7        7.04       16.12     21.94 o
 -18  20   7        8.07        0.07     47.12 o
 -15  20   7       75.23       31.46     35.62 o
 -12  20   7        3.40       17.53     28.46 o
  -9  20   7       29.78       16.11     37.07 o
  -6  20   7       80.53       71.09     35.26 o
  -3  20   7       19.78        7.17     24.20 o
 -20  21   7       15.24        3.49     51.89 o
 -17  21   7       61.79       12.85     31.09 o
 -14  21   7      167.20        0.80     27.48 o
 -11  21   7      109.42        0.33     38.05 o
  -8  21   7       59.26       26.62     25.97 o
  -5  21   7      162.96       61.79     37.63 o
  -2  21   7        1.66        0.75     26.06 o
 -19  22   7       15.95        0.89     57.66 o
 -16  22   7      338.20       -1.22     38.37 o
 -13  22   7       42.30        4.89     32.67 o
 -10  22   7       16.23       23.40     31.90 o
  -7  22   7      266.11      259.30     68.58 o
  -4  22   7        4.32        2.95     23.03 o
  -1  22   7       30.76        3.58     23.39 o
 -21  23   7       58.96       -7.52     53.58 o
 -18  23   7       21.26        1.48     38.27 o
 -15  23   7       28.32        3.70     31.33 o
 -12  23   7       60.23       -5.69     36.81 o
  -9  23   7       70.97       19.16     25.25 o
  -6  23   7      141.49       69.80     38.80 o
  -3  23   7       65.22       21.97     33.19 o
 -23  24   7       13.56       -1.50     57.44 o
 -20  24   7       32.97        2.46     59.55 o
 -17  24   7       54.22        1.37     29.09 o
 -14  24   7      250.75        5.78     46.02 o
 -11  24   7      142.19        2.68     47.18 o
  -8  24   7        7.99      -15.41     24.87 o
  -5  24   7        2.27       -9.82     25.29 o
  -2  24   7       63.99       13.53     35.24 o
 -22  25   7       76.38       -6.70     62.45 o
 -19  25   7       30.21        0.24     64.51 o
 -16  25   7       19.83        1.01     39.69 o
 -13  25   7       74.89       -0.80     35.03 o
 -10  25   7      106.74        0.44     45.63 o
  -7  25   7       63.85       27.83     30.09 o
  -4  25   7       53.65       24.67     36.09 o
  -1  25   7       12.67        3.30     32.13 o
 -21  26   7       29.77       -6.02     85.75 o
 -18  26   7       35.74       -1.78     59.48 o
 -15  26   7       16.30       -2.17     33.71 o
 -12  26   7       13.14        3.46     35.98 o
  -9  26   7       13.01        1.24     58.86 o
  -6  26   7        4.98      -12.19     29.52 o
 -20  27   7        1.96       -1.28     56.37 o
 -17  27   7       32.12        2.70     37.66 o
 -14  27   7       24.43        2.59     31.46 o
 -11  27   7       22.00        0.08     43.18 o
  -8  27   7       12.13       -4.56     29.33 o
 -16  28   7        5.00        4.84     40.04 o
 -13  28   7       13.24        1.96     29.72 o
 -10  28   7        9.08       24.56     42.61 o
  -1  12   8      230.36      217.33     59.72 o
  -3  13   8        4.19      -15.00     39.00 o
   0  13   8       38.25       33.87     96.36 o
  -5  14   8       64.26       -6.79     46.93 o
  -2  14   8       51.99       66.42     43.19 o
  -7  15   8       54.18       -3.11     39.39 o
  -4  15   8      125.12      141.94     43.84 o
  -1  15   8       46.97       56.39     44.04 o
 -12  16   8      227.74      207.82     94.49 o
  -9  16   8       39.85       43.66     67.66 o
  -6  16   8        4.98       16.53     30.79 o
  -3  16   8      223.09      172.55     88.45 o
   0  16   8        0.28       35.43     37.86 o
 -17  17   8      128.09        4.39     84.83 o
 -14  17   8      130.93       -1.88     69.68 o
 -11  17   8        2.73       29.87     27.93 o
  -8  17   8      260.71      292.62     79.49 o
  -5  17   8      129.60       66.74     38.91 o
  -2  17   8       18.71       32.61     30.40 o
 -16  18   8       17.60        6.72     76.47 o
 -13  18   8       71.92       -6.09     81.64 o
 -10  18   8      519.71      641.68     56.74 o
  -7  18   8      108.62       30.96     34.55 o
  -4  18   8      123.97      126.14     35.27 o
  -1  18   8      149.36      111.57     33.37 o
 -18  19   8      257.19       -6.10     54.58 o
 -15  19   8       54.18       -1.66     82.91 o
 -12  19   8       12.97       -0.31     22.80 o
  -9  19   8      744.43      861.68     52.08 o
  -6  19   8       31.30        5.17     29.34 o
  -3  19   8        1.31       12.80     27.62 o
   0  19   8      281.95       93.15     68.17 o
 -20  20   8      208.71       12.00    101.61 o
 -17  20   8       15.51      -13.34    129.41 o
 -14  20   8       63.54        2.94     69.04 o
 -11  20   8      326.78        1.06     76.98 o
  -8  20   8      109.63       29.33     37.25 o
  -5  20   8       62.60       16.66     39.19 o
  -2  20   8      141.01       44.44     37.82 o
 -19  21   8       98.74      -10.41     72.47 o
 -16  21   8       59.23        3.61     74.00 o
 -13  21   8       42.36        3.12     27.89 o
 -10  21   8      274.88       -3.15     35.49 o
  -7  21   8       61.93       26.71     36.90 o
  -4  21   8        8.53       -5.99     25.27 o
  -1  21   8      139.91       63.53     38.80 o
 -21  22   8       38.35       -4.60     82.09 o
 -18  22   8        8.81       -3.93     96.01 o
 -15  22   8       64.54       -2.24     57.91 o
 -12  22   8       53.65        1.84     35.34 o
  -9  22   8       14.51        0.83     32.53 o
  -6  22   8       96.31       16.48     36.05 o
  -3  22   8       12.25        4.51     30.62 o
 -20  23   8       11.36       -4.13     72.75 o
 -17  23   8       62.79        4.56     52.33 o
 -14  23   8        0.96        1.33     51.24 o
 -11  23   8       56.38        0.27     38.22 o
  -8  23   8       35.14       -1.76     26.29 o
  -5  23   8       47.33       10.70     28.91 o
 -16  24   8       36.93        1.78     74.38 o
 -13  24   8       39.45       -0.48     30.90 o
 -10  24   8        4.79       -1.89     39.06 o
  -7  24   8       36.49       34.37     45.04 o
 -15  25   8        4.03        2.38     63.86 o
 -12  25   8      109.59        2.86     43.25 o
  -2  16   9       56.80       22.08     55.13 o
  -4  17   9       75.29       -8.92     55.28 o
  -1  17   9       12.61       -5.82     42.94 o
  -6  18   9        0.20       -5.06     50.60 o
  -3  18   9       33.06       -3.21     45.67 o
  -8  19   9       14.87       -5.56     38.08 o
  -5  19   9        0.34       -2.53     49.20 o
  -2  19   9       12.83      -33.64     51.88 o
  -7  20   9        7.32        4.35     48.09 o
  -4  20   9        0.76        5.94     38.17 o
 -12  21   9       16.88       -1.98     79.87 o
  -9  21   9        7.84        2.07     35.15 o
 
